# Supplementary material for: 4-(5,6-Dihydro­benzimidazo[1,2-c]quinazolin-6-yl)benzene-1,3-diol dimethyl sulfoxide monosolvate
Source: Acta Crystallogr Sect E Struct Rep Online. 2011 Jun 18;67(Pt 7):o1721–2. doi: 10.1107/S160053681102304X (PMC3152048; doi:10.1107/S160053681102304X)
Supplement: Supplementary file 1 [file e-67-o1721-sup1.cif]

##############################################################################
#                                                                            #
# This CIF contains the data in a paper accepted for publication in          #
# Acta Crystallographica Section E. It conforms to the requirements of       #
# Notes for Authors for Acta Crystallographica Section E, and has been       #
# peer reviewed under the auspices of the IUCr Commission on Journals.       #
#                                                                            #
# Full details of the Crystallographic Information File format               #
# are given in the paper "The Crystallographic Information File (CIF):       #
# a New Standard Archive File for Crystallography" by S. R. Hall, F. H.      #
# Allen and I. D. Brown [Acta Cryst. (1991), A47, 655-685].                  #
#                                                                            #
# The current version of the core CIF dictionary is obtainable from          #
# ftp://ftp.iucr.org/pub/cif_core.dic.                                       #
#                                                                            #
# Software is freely available for graphical display of the structure(s)     #
# in this CIF. For information consult the CIF software page                 #
# http://www.iucr.org/resources/cif/software.                                #
#                                                                            #
# This file may be used for bona fide research purposes within the           #
# scientific community so long as proper attribution is given to the journal # 
# article from which it was obtained.                                        #
#                                                                            #
##############################################################################
data_global
_audit_creation_method     'form.cif (version 2.0)'
_journal_data_validation_number     ?
_journal_date_recd_electronic     2011-05-20
_journal_date_accepted     2011-06-14
_journal_name_full     'Acta Crystallographica, Section E'
_journal_year     2011
_journal_volume     67
_journal_issue      7
_journal_page_first     o1721
_journal_page_last     o1722
_journal_paper_category     QO
_journal_coeditor_code     HB5886
_publ_contact_author_name     'Prof. Fun, Hoong-Kun'
_publ_contact_author_address
;
      X-ray Crystallography Unit
      School of Physics
      Universiti Sains Malaysia
      11800 USM, Penang
      MALAYSIA
;
_publ_contact_author_email     'hkfun@usm.my'
_publ_contact_author_fax     '6 04 6579150'
_publ_contact_author_phone     '6 04 6533652'
_publ_section_title
;
4-(5,6-Dihydrobenzimidazo[1,2-<i>c</i>]quinazolin-6-yl)benzene-1,3-diol
dimethyl sulfoxide monosolvate
;
loop_
    _publ_author_name
    _publ_author_footnote
    _publ_author_address
    'Naser Eltaher Eltayeb' ?
;     Department of Chemistry,
      Faculty of Pure and applied Sciences,
      International University of Africa,
      Sudan
      School of Chemical Sciences
      Universiti Sains Malaysia
      11800 USM, Penang
      Malaysia
;
    'Siang Guan Teoh' ?
;
      School of Chemical Sciences
      Universiti Sains Malaysia
      11800 USM, Penang
      Malaysia
;
    'Chin Sing Yeap'
;
      Thomson Reuters ResearcherID: A-5523-2009.
;
;
      X-ray Crystallography Unit
      School of Physics
      Universiti Sains Malaysia
      11800 USM, Penang
      Malaysia
;
    'Hoong-Kun Fun'
;
      Thomson Reuters ResearcherID: A-3561-2009.
;
;     X-ray Crystallography Unit
      School of Physics
      Universiti Sains Malaysia
      11800 USM, Penang
      Malaysia
;
data_I
_audit_creation_method     SHELXL-97
_chemical_name_systematic
;
4-(5,6-Dihydrobenzimidazo[1,2-<i>c</i>]quinazolin-6-yl)benzene-1,3-diol
dimethyl sulfoxide monosolvate
;
_chemical_name_common     ?
_chemical_formula_moiety     'C20 H15 N3 O2, C2 H6 O S'
_chemical_formula_sum     'C22 H21 N3 O3 S'
_chemical_formula_weight     407.48
_chemical_melting_point     ?
_symmetry_cell_setting     orthorhombic
_symmetry_space_group_name_H-M     'P b c a'
_symmetry_space_group_name_Hall     '-P 2ac 2ab'
loop_
    _symmetry_equiv_pos_as_xyz
    'x, y, z'
    '-x+1/2, -y, z+1/2'
    'x+1/2, -y+1/2, -z'
    '-x, y+1/2, -z+1/2'
    '-x, -y, -z'
    'x-1/2, y, -z-1/2'
    '-x-1/2, y-1/2, z'
    'x, -y-1/2, z-1/2'
_cell_length_a     9.9310(18)
_cell_length_b     16.342(3)
_cell_length_c     23.516(5)
_cell_angle_alpha     90.00
_cell_angle_beta     90.00
_cell_angle_gamma     90.00
_cell_volume     3816.5(13)
_cell_formula_units_Z     8
_cell_measurement_reflns_used     9998
_cell_measurement_theta_min     2.49
_cell_measurement_theta_max     29.90
_cell_measurement_temperature     100
_exptl_crystal_description     'block'
_exptl_crystal_colour     'yellow'
_exptl_crystal_size_max     0.33
_exptl_crystal_size_mid     0.28
_exptl_crystal_size_min     0.27
_exptl_crystal_density_diffrn     1.418
_exptl_crystal_density_meas     ?
_exptl_crystal_density_method     'not measured'
_exptl_crystal_F_000     1712
_exptl_absorpt_coefficient_mu     0.200
_exptl_absorpt_correction_type     multi-scan
_exptl_absorpt_process_details     '(<i>SADABS</i>; Bruker, 2009)'
_exptl_absorpt_correction_T_min     0.937
_exptl_absorpt_correction_T_max     0.949
_exptl_special_details
;
The crystal was placed in the cold stream of an Oxford Cryosystems Cobra
open-flow nitrogen cryostat (Cosier & Glazer, 1986) operating at 100.0 (1) K.
;
_diffrn_ambient_temperature     100
_diffrn_radiation_type     MoK\a
_diffrn_radiation_wavelength     0.71073
_diffrn_radiation_source     'fine-focus sealed tube'
_diffrn_radiation_monochromator     graphite
_diffrn_measurement_device_type     'Bruker APEXII DUO CCD'
_diffrn_measurement_method     '\f and \w'
_diffrn_detector_area_resol_mean     ?
_diffrn_reflns_number     22793
_diffrn_reflns_av_R_equivalents     0.0308
_diffrn_reflns_av_sigmaI/netI     0.0207
_diffrn_reflns_theta_min     2.55
_diffrn_reflns_theta_max     24.99
_diffrn_reflns_theta_full     24.99
_diffrn_measured_fraction_theta_max     0.995
_diffrn_measured_fraction_theta_full     0.995
_diffrn_reflns_limit_h_min     -11
_diffrn_reflns_limit_h_max     11
_diffrn_reflns_limit_k_min     -19
_diffrn_reflns_limit_k_max     19
_diffrn_reflns_limit_l_min     -27
_diffrn_reflns_limit_l_max     27
_diffrn_standards_number     0
_diffrn_standards_interval_count     .
_diffrn_standards_interval_time     .
_diffrn_standards_decay_%     ?
_refine_special_details
;
Refinement of <i>F</i>^2^ against ALL reflections. The weighted <i>R</i>-factor
<i>wR</i> and goodness of fit <i>S</i> are based on <i>F</i>^2^, conventional
<i>R</i>-factors <i>R</i> are based on <i>F</i>, with <i>F</i> set to zero for
negative <i>F</i>^2^. The threshold expression of <i>F</i>^2^ >
\s(<i>F</i>^2^) is used only for calculating <i>R</i>-factors(gt) <i>etc</i>.
and is not relevant to the choice of reflections for refinement.
<i>R</i>-factors based on <i>F</i>^2^ are statistically about twice as large
as those based on <i>F</i>, and <i>R</i>- factors based on ALL data will be
even larger.
;
_reflns_number_total     3345
_reflns_number_gt     3118
_reflns_threshold_expression     I>2\s(I)
_refine_ls_structure_factor_coef     Fsqd
_refine_ls_matrix_type     full
_refine_ls_R_factor_all     0.1003
_refine_ls_R_factor_gt     0.0961
_refine_ls_wR_factor_gt     0.2060
_refine_ls_wR_factor_ref     0.2077
_refine_ls_goodness_of_fit_ref     1.281
_refine_ls_restrained_S_all     1.189
_refine_ls_number_reflns     3345
_refine_ls_number_parameters     348
_refine_ls_number_restraints     514
_refine_ls_hydrogen_treatment     constr
_refine_ls_weighting_scheme     calc
_refine_ls_weighting_details
        'calc w=1/[\s^2^(Fo^2^)+(0.0000P)^2^+23.9034P] where P=(Fo^2^+2Fc^2^)/3'
_atom_sites_solution_hydrogens     geom
_atom_sites_solution_primary     direct
_atom_sites_solution_secondary     difmap
_refine_ls_shift/su_max     0.000
_refine_ls_shift/su_mean     0.000
_refine_diff_density_max     0.331
_refine_diff_density_min     -0.368
_refine_ls_extinction_method     none
_refine_ls_extinction_coef     ?
loop_
    _atom_type_symbol
    _atom_type_description
    _atom_type_scat_dispersion_real
    _atom_type_scat_dispersion_imag
    _atom_type_scat_source
    'C' 'C' 0.0033 0.0016
                         'International Tables Vol C Tables 4.2.6.8 and 6.1.1.4'
    'H' 'H' 0.0000 0.0000
                         'International Tables Vol C Tables 4.2.6.8 and 6.1.1.4'
    'N' 'N' 0.0061 0.0033
                         'International Tables Vol C Tables 4.2.6.8 and 6.1.1.4'
    'O' 'O' 0.0106 0.0060
                         'International Tables Vol C Tables 4.2.6.8 and 6.1.1.4'
    'S' 'S' 0.1246 0.1234
                         'International Tables Vol C Tables 4.2.6.8 and 6.1.1.4'
_computing_data_collection     'APEX2 (Bruker, 2009)'
_computing_cell_refinement     'SAINT (Bruker, 2009)'
_computing_data_reduction     'SAINT (Bruker, 2009)'
_computing_structure_solution     'SHELXTL (Sheldrick, 2008)'
_computing_structure_refinement     'SHELXTL (Sheldrick, 2008)'
_computing_molecular_graphics     'SHELXTL (Sheldrick, 2008)'
_computing_publication_material
                             'SHELXTL (Sheldrick, 2008) and PLATON (Spek, 2009)'
loop_
    _atom_site_type_symbol
    _atom_site_label
    _atom_site_fract_x
    _atom_site_fract_y
    _atom_site_fract_z
    _atom_site_U_iso_or_equiv
    _atom_site_adp_type
    _atom_site_calc_flag
    _atom_site_refinement_flags
    _atom_site_occupancy
    _atom_site_symmetry_multiplicity
    _atom_site_disorder_assembly
    _atom_site_disorder_group
    O O1 0.4247(3) 0.5246(2) 0.06384(15) 0.0314(8) Uani d . 1 1 A .
    H H1O1 0.3349 0.5081 0.0588 0.047 Uiso d R 1 1 . .
    O O2 0.2150(3) 0.6868(2) 0.20967(16) 0.0310(8) Uani d . 1 1 A .
    H H1O2 0.1510 0.6572 0.1944 0.047 Uiso d R 1 1 . .
    N N1A 0.7956(5) 0.6144(3) 0.1050(2) 0.0221(12) Uani d PDU 0.750(5) 1 A 1
    N N2A 0.9792(5) 0.6498(3) 0.1550(2) 0.0242(12) Uani d PDU 0.750(5) 1 A 1
    N N3A 0.7010(5) 0.4845(3) 0.1064(2) 0.0234(12) Uani d PDU 0.750(5) 1 A 1
    H H3AB 0.6761 0.4464 0.0834 0.028 Uiso calc PR 0.750(5) 1 A 1
    C C1A 0.8411(7) 0.6865(4) 0.0810(4) 0.0241(15) Uani d PDU 0.750(5) 1 A 1
    C C2A 0.7922(7) 0.7319(5) 0.0355(3) 0.0279(15) Uani d PDU 0.750(5) 1 A 1
    H H2AA 0.7158 0.7164 0.0153 0.033 Uiso calc PR 0.750(5) 1 A 1
    C C3A 0.8652(8) 0.8019(5) 0.0221(3) 0.0327(17) Uani d PDU 0.750(5) 1 A 1
    H H3AA 0.8355 0.8353 -0.0074 0.039 Uiso calc PR 0.750(5) 1 A 1
    C C4A 0.9809(9) 0.8230(4) 0.0515(4) 0.0324(17) Uani d PDU 0.750(5) 1 A 1
    H H4AA 1.0281 0.8696 0.0406 0.039 Uiso calc PR 0.750(5) 1 A 1
    C C5A 1.0286(7) 0.7770(4) 0.0966(4) 0.0288(16) Uani d PDU 0.750(5) 1 A 1
    H H5AA 1.1064 0.7918 0.1160 0.035 Uiso calc PR 0.750(5) 1 A 1
    C C6A 0.9545(8) 0.7069(4) 0.1120(3) 0.0226(14) Uani d PDU 0.750(5) 1 A 1
    C C7A 0.8802(6) 0.5969(4) 0.1489(3) 0.0190(13) Uani d PDU 0.750(5) 1 A 1
    C C8A 0.8574(8) 0.5213(4) 0.1808(3) 0.0203(15) Uani d PDU 0.750(5) 1 A 1
    C C9A 0.9260(7) 0.5022(4) 0.2303(3) 0.0269(14) Uani d PDU 0.750(5) 1 A 1
    H H9AA 0.9850 0.5403 0.2458 0.032 Uiso calc PR 0.750(5) 1 A 1
    C C10A 0.9087(10) 0.4281(5) 0.2569(4) 0.030(2) Uani d PDU 0.750(5) 1 A 1
    H H10A 0.9562 0.4156 0.2898 0.036 Uiso calc PR 0.750(5) 1 A 1
    C C11A 0.8185(8) 0.3722(5) 0.2334(4) 0.0282(19) Uani d PDU 0.750(5) 1 A 1
    H H11A 0.8052 0.3220 0.2512 0.034 Uiso calc PR 0.750(5) 1 A 1
    C C12A 0.7486(6) 0.3901(4) 0.1842(3) 0.0269(15) Uani d PDU 0.750(5) 1 A 1
    H H12A 0.6903 0.3515 0.1688 0.032 Uiso calc PR 0.750(5) 1 A 1
    C C13A 0.7646(6) 0.4660(4) 0.1571(3) 0.0209(13) Uani d PDU 0.750(5) 1 A 1
    N N1B 0.7996(14) 0.5740(8) 0.1323(6) 0.019(3) Uiso d PDU 0.250(5) 1 A 2
    N N2B 0.9819(14) 0.6061(8) 0.1829(6) 0.021(3) Uiso d PDU 0.250(5) 1 A 2
    N N3B 0.7269(15) 0.6445(9) 0.0489(7) 0.027(4) Uiso d PDU 0.250(5) 1 A 2
    H H3BB 0.6960 0.6426 0.0148 0.032 Uiso calc PR 0.250(5) 1 A 2
    C C1B 0.818(2) 0.5089(12) 0.1694(9) 0.019(5) Uiso d PDU 0.250(5) 1 A 2
    C C2B 0.747(2) 0.4368(13) 0.1770(9) 0.025(5) Uiso d PDU 0.250(5) 1 A 2
    H H2BA 0.6716 0.4247 0.1551 0.030 Uiso calc PR 0.250(5) 1 A 2
    C C3B 0.794(3) 0.3833(15) 0.2191(12) 0.026(7) Uiso d PDU 0.250(5) 1 A 2
    H H3BA 0.7516 0.3332 0.2251 0.031 Uiso calc PR 0.250(5) 1 A 2
    C C4B 0.903(3) 0.4067(14) 0.2515(13) 0.022(7) Uiso d PDU 0.250(5) 1 A 2
    H H4BA 0.9305 0.3717 0.2805 0.027 Uiso calc PR 0.250(5) 1 A 2
    C C5B 0.976(2) 0.4780(11) 0.2440(8) 0.023(5) Uiso d PDU 0.250(5) 1 A 2
    H H5BA 1.0494 0.4911 0.2667 0.028 Uiso calc PR 0.250(5) 1 A 2
    C C6B 0.932(2) 0.5296(10) 0.1998(8) 0.029(5) Uiso d PDU 0.250(5) 1 A 2
    C C7B 0.902(2) 0.6279(10) 0.1412(8) 0.024(5) Uiso d PDU 0.250(5) 1 A 2
    C C8B 0.904(2) 0.7028(12) 0.1076(9) 0.022(6) Uiso d PDU 0.250(5) 1 A 2
    C C9B 1.001(2) 0.7629(13) 0.1161(9) 0.027(6) Uiso d PDU 0.250(5) 1 A 2
    H H9BA 1.0598 0.7584 0.1468 0.032 Uiso calc PR 0.250(5) 1 A 2
    C C10B 1.012(2) 0.8281(13) 0.0804(9) 0.030(5) Uiso d PDU 0.250(5) 1 A 2
    H H10B 1.0761 0.8686 0.0866 0.036 Uiso calc PR 0.250(5) 1 A 2
    C C11B 0.925(2) 0.8325(13) 0.0348(9) 0.025(5) Uiso d PDU 0.250(5) 1 A 2
    H H11B 0.9264 0.8788 0.0118 0.029 Uiso calc PR 0.250(5) 1 A 2
    C C12B 0.835(2) 0.7708(13) 0.0221(8) 0.017(5) Uiso d PDU 0.250(5) 1 A 2
    H H12B 0.7886 0.7710 -0.0123 0.020 Uiso calc PR 0.250(5) 1 A 2
    C C13B 0.8146(19) 0.7077(11) 0.0616(8) 0.011(4) Uiso d PDU 0.250(5) 1 A 2
    C C14 0.6765(5) 0.5734(3) 0.0925(2) 0.0274(11) Uani d . 1 1 . .
    H H14A 0.6600 0.5780 0.0516 0.033 Uiso calc PR 0.750(5) 1 A 1
    H H14B 0.6588 0.5220 0.0743 0.033 Uiso d PR 0.250(5) 1 A 2
    C C15 0.5554(5) 0.6069(3) 0.1234(2) 0.0215(10) Uani d . 1 1 A .
    C C16 0.4288(5) 0.5788(3) 0.1079(2) 0.0230(10) Uani d . 1 1 . .
    C C17 0.3134(4) 0.6063(3) 0.1349(2) 0.0208(10) Uani d . 1 1 A .
    H H17A 0.2291 0.5887 0.1228 0.025 Uiso calc R 1 1 . .
    C C18 0.3246(4) 0.6602(3) 0.1801(2) 0.0220(10) Uani d . 1 1 . .
    C C19 0.4505(4) 0.6897(3) 0.1959(2) 0.0239(10) Uani d . 1 1 A .
    H H19A 0.4583 0.7274 0.2253 0.029 Uiso calc R 1 1 . .
    C C20 0.5633(5) 0.6628(3) 0.1677(2) 0.0223(10) Uani d . 1 1 . .
    H H20A 0.6472 0.6826 0.1786 0.027 Uiso calc R 1 1 A .
    S S1A 0.07237(15) 0.44769(9) 0.07749(7) 0.0329(5) Uani d PDU 0.882(4) 1 B 1
    O O3A 0.1950(8) 0.4548(5) 0.0386(4) 0.045(2) Uani d PDU 0.882(4) 1 B 1
    C C21A -0.0447(6) 0.3857(5) 0.0400(4) 0.0478(19) Uani d PDU 0.882(4) 1 B 1
    H H21A -0.0817 0.4163 0.0088 0.072 Uiso calc PR 0.882(4) 1 B 1
    H H21B -0.1160 0.3695 0.0652 0.072 Uiso calc PR 0.882(4) 1 B 1
    H H21C 0.0002 0.3379 0.0257 0.072 Uiso calc PR 0.882(4) 1 B 1
    C C22A 0.1182(9) 0.3767(6) 0.1298(4) 0.056(2) Uani d PDU 0.882(4) 1 B 1
    H H22A 0.1978 0.3954 0.1490 0.083 Uiso calc PR 0.882(4) 1 B 1
    H H22B 0.1357 0.3247 0.1124 0.083 Uiso calc PR 0.882(4) 1 B 1
    H H22C 0.0462 0.3711 0.1568 0.083 Uiso calc PR 0.882(4) 1 B 1
    S S1B 0.1514(13) 0.3778(8) 0.0710(6) 0.045(4) Uiso d PDU 0.118(4) 1 B 2
    O O3B 0.168(5) 0.461(2) 0.042(2) 0.015(10) Uiso d PDU 0.118(4) 1 B 2
    C C21B -0.020(3) 0.352(3) 0.060(2) 0.049(16) Uiso d PDU 0.118(4) 1 B 2
    H H21D -0.0723 0.4010 0.0553 0.074 Uiso calc PR 0.118(4) 1 B 2
    H H21E -0.0533 0.3215 0.0916 0.074 Uiso calc PR 0.118(4) 1 B 2
    H H21F -0.0280 0.3193 0.0259 0.074 Uiso calc PR 0.118(4) 1 B 2
    C C22B 0.140(8) 0.400(5) 0.1440(10) 0.07(3) Uiso d PDU 0.118(4) 1 B 2
    H H22D 0.2266 0.4179 0.1576 0.104 Uiso calc PR 0.118(4) 1 B 2
    H H22E 0.1125 0.3523 0.1643 0.104 Uiso calc PR 0.118(4) 1 B 2
    H H22F 0.0755 0.4432 0.1497 0.104 Uiso calc PR 0.118(4) 1 B 2
loop_
    _atom_site_aniso_label
    _atom_site_aniso_U_11
    _atom_site_aniso_U_22
    _atom_site_aniso_U_33
    _atom_site_aniso_U_12
    _atom_site_aniso_U_13
    _atom_site_aniso_U_23
    O1 0.0202(17) 0.039(2) 0.035(2) 0.0028(15) -0.0027(15) -0.0165(16)
    O2 0.0164(16) 0.0299(18) 0.047(2) -0.0039(14) 0.0039(15) -0.0156(16)
    N1A 0.016(2) 0.021(3) 0.030(3) 0.000(2) 0.003(2) 0.004(2)
    N2A 0.017(3) 0.018(3) 0.037(3) -0.005(2) 0.002(2) 0.000(2)
    N3A 0.019(3) 0.016(2) 0.036(3) 0.001(2) -0.001(2) -0.007(2)
    C1A 0.015(3) 0.020(3) 0.037(4) 0.004(3) 0.009(3) 0.003(3)
    C2A 0.024(3) 0.024(4) 0.035(4) 0.003(3) 0.007(3) 0.007(3)
    C3A 0.036(4) 0.018(4) 0.044(4) -0.002(4) 0.011(3) 0.002(3)
    C4A 0.032(4) 0.017(3) 0.048(5) -0.002(3) 0.013(4) 0.003(3)
    C5A 0.021(3) 0.021(4) 0.045(4) -0.003(3) 0.012(3) 0.000(3)
    C6A 0.019(4) 0.017(3) 0.032(4) 0.006(3) 0.009(3) -0.003(2)
    C7A 0.010(3) 0.018(3) 0.030(3) 0.001(2) 0.004(2) -0.004(3)
    C8A 0.013(4) 0.015(3) 0.033(4) 0.004(2) 0.002(3) -0.002(3)
    C9A 0.021(3) 0.018(3) 0.042(4) 0.002(3) 0.000(3) -0.001(3)
    C10A 0.032(4) 0.022(4) 0.036(4) 0.003(4) -0.003(3) 0.004(4)
    C11A 0.022(4) 0.017(3) 0.046(5) 0.006(3) 0.004(4) 0.008(3)
    C12A 0.021(3) 0.014(3) 0.045(4) 0.001(2) 0.005(3) -0.001(3)
    C13A 0.013(3) 0.014(3) 0.036(4) 0.007(2) 0.006(3) -0.001(3)
    C14 0.018(2) 0.033(3) 0.031(3) 0.006(2) -0.001(2) 0.000(2)
    C15 0.022(2) 0.018(2) 0.025(2) 0.0022(18) 0.0027(19) 0.0044(18)
    C16 0.024(2) 0.018(2) 0.027(2) 0.0045(19) -0.004(2) -0.0021(19)
    C17 0.016(2) 0.017(2) 0.030(3) -0.0035(17) -0.0017(19) 0.0008(19)
    C18 0.014(2) 0.017(2) 0.035(3) 0.0005(17) 0.0036(19) 0.0002(19)
    C19 0.019(2) 0.021(2) 0.032(3) 0.0000(18) -0.001(2) -0.005(2)
    C20 0.019(2) 0.016(2) 0.033(3) -0.0041(18) -0.003(2) 0.0026(19)
    S1A 0.0251(8) 0.0290(8) 0.0447(9) -0.0031(6) 0.0018(7) -0.0083(7)
    O3A 0.029(4) 0.062(4) 0.045(3) -0.017(3) 0.007(3) -0.013(3)
    C21A 0.025(3) 0.060(5) 0.059(5) -0.008(3) 0.004(3) -0.021(4)
    C22A 0.039(4) 0.062(6) 0.066(5) 0.018(4) 0.008(4) 0.021(5)
_geom_special_details
;
All e.s.d.'s (except the e.s.d. in the dihedral angle between two l.s. planes)
are estimated using the full covariance matrix. The cell e.s.d.'s are taken
into account individually in the estimation of e.s.d.'s in distances, angles
and torsion angles; correlations between e.s.d.'s in cell parameters are only
used when they are defined by crystal symmetry. An approximate (isotropic)
treatment of cell e.s.d.'s is used for estimating e.s.d.'s involving l.s.
planes.
;
loop_
    _geom_bond_atom_site_label_1
    _geom_bond_atom_site_label_2
    _geom_bond_site_symmetry_2
    _geom_bond_distance
    _geom_bond_publ_flag
    O1 C16 . 1.363(5) ?
    O1 H1O1 . 0.9391 ?
    O2 C18 . 1.362(5) ?
    O2 H1O2 . 0.8748 ?
    N1A C7A . 1.362(8) ?
    N1A C1A . 1.381(8) ?
    N1A C14 . 1.391(7) ?
    N2A C7A . 1.317(7) ?
    N2A C6A . 1.397(8) ?
    N3A C13A . 1.382(8) ?
    N3A C14 . 1.509(7) ?
    N3A H3AB . 0.8600 ?
    N3A H14B . 1.0594 ?
    C1A C6A . 1.383(11) ?
    C1A C2A . 1.390(10) ?
    C2A C3A . 1.390(10) ?
    C2A H2AA . 0.9300 ?
    C3A C4A . 1.386(12) ?
    C3A H3AA . 0.9300 ?
    C4A C5A . 1.384(12) ?
    C4A H4AA . 0.9300 ?
    C5A C6A . 1.408(10) ?
    C5A H5AA . 0.9300 ?
    C7A C8A . 1.463(9) ?
    C8A C9A . 1.383(11) ?
    C8A C13A . 1.406(10) ?
    C9A C10A . 1.373(11) ?
    C9A H9AA . 0.9300 ?
    C10A C11A . 1.393(11) ?
    C10A H10A . 0.9300 ?
    C11A C12A . 1.381(11) ?
    C11A H11A . 0.9300 ?
    C12A C13A . 1.404(9) ?
    C12A H12A . 0.9300 ?
    N1B C7B . 1.359(15) ?
    N1B C1B . 1.388(16) ?
    N1B C14 . 1.540(14) ?
    N2B C7B . 1.313(15) ?
    N2B C6B . 1.401(15) ?
    N3B C13B . 1.384(16) ?
    N3B C14 . 1.629(15) ?
    N3B H3BB . 0.8600 ?
    C1B C6B . 1.378(17) ?
    C1B C2B . 1.387(17) ?
    C2B C3B . 1.399(18) ?
    C2B H2BA . 0.9300 ?
    C3B C4B . 1.38(2) ?
    C3B H3BA . 0.9300 ?
    C4B C5B . 1.382(19) ?
    C4B H4BA . 0.9300 ?
    C5B C6B . 1.408(17) ?
    C5B H5BA . 0.9300 ?
    C7B C8B . 1.457(15) ?
    C8B C9B . 1.395(18) ?
    C8B C13B . 1.399(17) ?
    C9B C10B . 1.361(18) ?
    C9B H9BA . 0.9300 ?
    C10B C11B . 1.381(18) ?
    C10B H10B . 0.9300 ?
    C11B C12B . 1.378(18) ?
    C11B H11B . 0.9300 ?
    C12B C13B . 1.403(17) ?
    C12B H12B . 0.9300 ?
    C14 C15 . 1.508(6) ?
    C14 H14A . 0.9800 ?
    C14 H14B . 0.9601 ?
    C15 C16 . 1.387(6) ?
    C15 C20 . 1.388(6) ?
    C16 C17 . 1.386(6) ?
    C17 C18 . 1.384(7) ?
    C17 H17A . 0.9300 ?
    C18 C19 . 1.391(6) ?
    C19 C20 . 1.373(6) ?
    C19 H19A . 0.9300 ?
    C20 H20A . 0.9300 ?
    S1A O3A . 1.528(7) ?
    S1A C22A . 1.752(8) ?
    S1A C21A . 1.776(6) ?
    C21A H21A . 0.9600 ?
    C21A H21B . 0.9600 ?
    C21A H21C . 0.9600 ?
    C22A H22A . 0.9600 ?
    C22A H22B . 0.9600 ?
    C22A H22C . 0.9600 ?
    S1B O3B . 1.534(19) ?
    S1B C22B . 1.76(2) ?
    S1B C21B . 1.776(19) ?
    C21B H21D . 0.9600 ?
    C21B H21E . 0.9600 ?
    C21B H21F . 0.9600 ?
    C22B H22D . 0.9600 ?
    C22B H22E . 0.9600 ?
    C22B H22F . 0.9600 ?
loop_
    _geom_angle_atom_site_label_1
    _geom_angle_atom_site_label_2
    _geom_angle_atom_site_label_3
    _geom_angle_site_symmetry_1
    _geom_angle_site_symmetry_3
    _geom_angle
    _geom_angle_publ_flag
    C16 O1 H1O1 . . 108.1 ?
    C18 O2 H1O2 . . 101.3 ?
    C7A N1A C1A . . 106.7(6) ?
    C7A N1A C14 . . 125.6(5) ?
    C1A N1A C14 . . 127.1(6) ?
    C7A N2A C6A . . 103.3(6) ?
    C13A N3A C14 . . 118.1(5) ?
    C13A N3A H3AB . . 121.0 ?
    C14 N3A H3AB . . 121.0 ?
    C13A N3A H14B . . 157.2 ?
    H3AB N3A H14B . . 81.8 ?
    N1A C1A C6A . . 104.9(7) ?
    N1A C1A C2A . . 131.0(7) ?
    C6A C1A C2A . . 124.2(6) ?
    C3A C2A C1A . . 115.6(6) ?
    C3A C2A H2AA . . 122.2 ?
    C1A C2A H2AA . . 122.2 ?
    C4A C3A C2A . . 121.7(7) ?
    C4A C3A H3AA . . 119.2 ?
    C2A C3A H3AA . . 119.2 ?
    C5A C4A C3A . . 122.0(7) ?
    C5A C4A H4AA . . 119.0 ?
    C3A C4A H4AA . . 119.0 ?
    C4A C5A C6A . . 117.4(7) ?
    C4A C5A H5AA . . 121.3 ?
    C6A C5A H5AA . . 121.3 ?
    C1A C6A N2A . . 111.3(7) ?
    C1A C6A C5A . . 119.1(7) ?
    N2A C6A C5A . . 129.6(8) ?
    N2A C7A N1A . . 113.9(6) ?
    N2A C7A C8A . . 127.9(6) ?
    N1A C7A C8A . . 118.1(6) ?
    C9A C8A C13A . . 120.7(6) ?
    C9A C8A C7A . . 123.1(7) ?
    C13A C8A C7A . . 116.1(7) ?
    C10A C9A C8A . . 121.4(7) ?
    C10A C9A H9AA . . 119.3 ?
    C8A C9A H9AA . . 119.3 ?
    C9A C10A C11A . . 118.5(8) ?
    C9A C10A H10A . . 120.7 ?
    C11A C10A H10A . . 120.7 ?
    C12A C11A C10A . . 121.1(7) ?
    C12A C11A H11A . . 119.5 ?
    C10A C11A H11A . . 119.5 ?
    C11A C12A C13A . . 120.7(6) ?
    C11A C12A H12A . . 119.6 ?
    C13A C12A H12A . . 119.6 ?
    N3A C13A C12A . . 122.2(6) ?
    N3A C13A C8A . . 120.1(7) ?
    C12A C13A C8A . . 117.5(6) ?
    C7B N1B C1B . . 107.4(13) ?
    C7B N1B C14 . . 133.6(11) ?
    C1B N1B C14 . . 118.9(12) ?
    C7B N2B C6B . . 103.8(12) ?
    C13B N3B C14 . . 126.2(13) ?
    C13B N3B H3BB . . 116.9 ?
    C14 N3B H3BB . . 116.9 ?
    C6B C1B C2B . . 124.2(14) ?
    C6B C1B N1B . . 104.3(14) ?
    C2B C1B N1B . . 131.5(17) ?
    C1B C2B C3B . . 116.9(16) ?
    C1B C2B H2BA . . 121.5 ?
    C3B C2B H2BA . . 121.5 ?
    C4B C3B C2B . . 118.5(18) ?
    C4B C3B H3BA . . 120.7 ?
    C2B C3B H3BA . . 120.7 ?
    C5B C4B C3B . . 125.0(19) ?
    C5B C4B H4BA . . 117.5 ?
    C3B C4B H4BA . . 117.5 ?
    C4B C5B C6B . . 116.0(16) ?
    C4B C5B H5BA . . 122.0 ?
    C6B C5B H5BA . . 122.0 ?
    C1B C6B N2B . . 111.2(14) ?
    C1B C6B C5B . . 119.3(14) ?
    N2B C6B C5B . . 129.3(16) ?
    N2B C7B N1B . . 113.0(12) ?
    N2B C7B C8B . . 128.8(15) ?
    N1B C7B C8B . . 118.0(13) ?
    C9B C8B C13B . . 120.6(14) ?
    C9B C8B C7B . . 121.5(16) ?
    C13B C8B C7B . . 117.4(16) ?
    C10B C9B C8B . . 121.2(16) ?
    C10B C9B H9BA . . 119.4 ?
    C8B C9B H9BA . . 119.4 ?
    C9B C10B C11B . . 118.1(17) ?
    C9B C10B H10B . . 120.9 ?
    C11B C10B H10B . . 120.9 ?
    C12B C11B C10B . . 122.4(17) ?
    C12B C11B H11B . . 118.8 ?
    C10B C11B H11B . . 118.8 ?
    C11B C12B C13B . . 119.2(15) ?
    C11B C12B H12B . . 120.4 ?
    C13B C12B H12B . . 120.4 ?
    N3B C13B C8B . . 121.4(17) ?
    N3B C13B C12B . . 119.8(16) ?
    C8B C13B C12B . . 117.6(13) ?
    N1A C14 C15 . . 113.7(4) ?
    N1A C14 N3A . . 106.4(4) ?
    C15 C14 N3A . . 111.9(4) ?
    C15 C14 N1B . . 109.8(6) ?
    N3A C14 N1B . . 75.3(6) ?
    N1A C14 N3B . . 61.8(6) ?
    C15 C14 N3B . . 106.8(6) ?
    N3A C14 N3B . . 140.7(7) ?
    N1B C14 N3B . . 97.7(7) ?
    N1A C14 H14A . . 108.2 ?
    C15 C14 H14A . . 108.2 ?
    N3A C14 H14A . . 108.2 ?
    N1B C14 H14A . . 136.9 ?
    N3B C14 H14A . . 51.5 ?
    N1A C14 H14B . . 132.2 ?
    C15 C14 H14B . . 112.7 ?
    N1B C14 H14B . . 115.0 ?
    N3B C14 H14B . . 113.5 ?
    H14A C14 H14B . . 66.2 ?
    C16 C15 C20 . . 117.8(4) ?
    C16 C15 C14 . . 118.4(4) ?
    C20 C15 C14 . . 123.8(4) ?
    O1 C16 C17 . . 122.3(4) ?
    O1 C16 C15 . . 116.3(4) ?
    C17 C16 C15 . . 121.4(4) ?
    C18 C17 C16 . . 119.5(4) ?
    C18 C17 H17A . . 120.2 ?
    C16 C17 H17A . . 120.2 ?
    O2 C18 C17 . . 122.0(4) ?
    O2 C18 C19 . . 118.2(4) ?
    C17 C18 C19 . . 119.8(4) ?
    C20 C19 C18 . . 119.6(4) ?
    C20 C19 H19A . . 120.2 ?
    C18 C19 H19A . . 120.2 ?
    C19 C20 C15 . . 121.8(4) ?
    C19 C20 H20A . . 119.1 ?
    C15 C20 H20A . . 119.1 ?
    O3A S1A C22A . . 105.3(4) ?
    O3A S1A C21A . . 105.5(4) ?
    C22A S1A C21A . . 98.1(5) ?
    O3B S1B C22B . . 105(2) ?
    O3B S1B C21B . . 104.4(19) ?
    C22B S1B C21B . . 97.8(19) ?
    S1B C21B H21D . . 109.5 ?
    S1B C21B H21E . . 109.5 ?
    H21D C21B H21E . . 109.5 ?
    S1B C21B H21F . . 109.5 ?
    H21D C21B H21F . . 109.5 ?
    H21E C21B H21F . . 109.5 ?
    S1B C22B H22D . . 109.5 ?
    S1B C22B H22E . . 109.5 ?
    H22D C22B H22E . . 109.5 ?
    S1B C22B H22F . . 109.5 ?
    H22D C22B H22F . . 109.5 ?
    H22E C22B H22F . . 109.5 ?
loop_
    _geom_torsion_atom_site_label_1
    _geom_torsion_atom_site_label_2
    _geom_torsion_atom_site_label_3
    _geom_torsion_atom_site_label_4
    _geom_torsion_site_symmetry_1
    _geom_torsion_site_symmetry_2
    _geom_torsion_site_symmetry_3
    _geom_torsion_site_symmetry_4
    _geom_torsion
    _geom_torsion_publ_flag
    C7A N1A C1A C6A . . . . 1.5(7) ?
    C14 N1A C1A C6A . . . . 173.1(5) ?
    C7A N1A C1A C2A . . . . -179.6(7) ?
    C14 N1A C1A C2A . . . . -8.0(11) ?
    N1A C1A C2A C3A . . . . -179.0(7) ?
    C6A C1A C2A C3A . . . . -0.4(10) ?
    C1A C2A C3A C4A . . . . 1.8(10) ?
    C2A C3A C4A C5A . . . . -1.6(11) ?
    C3A C4A C5A C6A . . . . 0.0(10) ?
    N1A C1A C6A N2A . . . . -0.8(7) ?
    C2A C1A C6A N2A . . . . -179.8(6) ?
    N1A C1A C6A C5A . . . . 177.7(6) ?
    C2A C1A C6A C5A . . . . -1.2(10) ?
    C7A N2A C6A C1A . . . . -0.2(7) ?
    C7A N2A C6A C5A . . . . -178.6(7) ?
    C4A C5A C6A C1A . . . . 1.4(10) ?
    C4A C5A C6A N2A . . . . 179.6(7) ?
    C6A N2A C7A N1A . . . . 1.2(7) ?
    C6A N2A C7A C8A . . . . 176.9(6) ?
    C1A N1A C7A N2A . . . . -1.8(7) ?
    C14 N1A C7A N2A . . . . -173.6(5) ?
    C1A N1A C7A C8A . . . . -177.9(6) ?
    C14 N1A C7A C8A . . . . 10.3(9) ?
    N2A C7A C8A C9A . . . . 12.6(11) ?
    N1A C7A C8A C9A . . . . -171.9(6) ?
    N2A C7A C8A C13A . . . . -164.7(6) ?
    N1A C7A C8A C13A . . . . 10.8(9) ?
    C13A C8A C9A C10A . . . . 1.8(11) ?
    C7A C8A C9A C10A . . . . -175.4(8) ?
    C8A C9A C10A C11A . . . . -0.9(14) ?
    C9A C10A C11A C12A . . . . 0.6(14) ?
    C10A C11A C12A C13A . . . . -1.3(12) ?
    C14 N3A C13A C12A . . . . 155.6(5) ?
    C14 N3A C13A C8A . . . . -29.7(8) ?
    C11A C12A C13A N3A . . . . 177.0(6) ?
    C11A C12A C13A C8A . . . . 2.2(9) ?
    C9A C8A C13A N3A . . . . -177.3(6) ?
    C7A C8A C13A N3A . . . . 0.1(9) ?
    C9A C8A C13A C12A . . . . -2.4(9) ?
    C7A C8A C13A C12A . . . . 175.0(6) ?
    C7B N1B C1B C6B . . . . 1(3) ?
    C14 N1B C1B C6B . . . . -177.7(16) ?
    C7B N1B C1B C2B . . . . -178(3) ?
    C14 N1B C1B C2B . . . . 3(4) ?
    C6B C1B C2B C3B . . . . 1(4) ?
    N1B C1B C2B C3B . . . . -180(3) ?
    C1B C2B C3B C4B . . . . 2(4) ?
    C2B C3B C4B C5B . . . . -3(5) ?
    C3B C4B C5B C6B . . . . 0(5) ?
    C2B C1B C6B N2B . . . . -180(2) ?
    N1B C1B C6B N2B . . . . 1(3) ?
    C2B C1B C6B C5B . . . . -4(4) ?
    N1B C1B C6B C5B . . . . 176.6(18) ?
    C7B N2B C6B C1B . . . . -3(3) ?
    C7B N2B C6B C5B . . . . -178(2) ?
    C4B C5B C6B C1B . . . . 3(4) ?
    C4B C5B C6B N2B . . . . 178(2) ?
    C6B N2B C7B N1B . . . . 4(2) ?
    C6B N2B C7B C8B . . . . 179(3) ?
    C1B N1B C7B N2B . . . . -3(3) ?
    C14 N1B C7B N2B . . . . 175.5(14) ?
    C1B N1B C7B C8B . . . . -179(2) ?
    C14 N1B C7B C8B . . . . 0(3) ?
    N2B C7B C8B C9B . . . . 2(4) ?
    N1B C7B C8B C9B . . . . 177(2) ?
    N2B C7B C8B C13B . . . . 174(2) ?
    N1B C7B C8B C13B . . . . -11(4) ?
    C13B C8B C9B C10B . . . . 0(4) ?
    C7B C8B C9B C10B . . . . 172(2) ?
    C8B C9B C10B C11B . . . . -1(4) ?
    C9B C10B C11B C12B . . . . -5(4) ?
    C10B C11B C12B C13B . . . . 11(4) ?
    C14 N3B C13B C8B . . . . 21(3) ?
    C14 N3B C13B C12B . . . . -171.4(16) ?
    C9B C8B C13B N3B . . . . 173(2) ?
    C7B C8B C13B N3B . . . . 1(4) ?
    C9B C8B C13B C12B . . . . 6(4) ?
    C7B C8B C13B C12B . . . . -167(2) ?
    C11B C12B C13B N3B . . . . -179(2) ?
    C11B C12B C13B C8B . . . . -11(3) ?
    C7A N1A C14 C15 . . . . 87.5(7) ?
    C1A N1A C14 C15 . . . . -82.6(7) ?
    C7A N1A C14 N3A . . . . -36.1(7) ?
    C1A N1A C14 N3A . . . . 153.8(6) ?
    C7A N1A C14 N1B . . . . -4.0(10) ?
    C1A N1A C14 N1B . . . . -174.1(12) ?
    C7A N1A C14 N3B . . . . -175.4(9) ?
    C1A N1A C14 N3B . . . . 14.5(8) ?
    C13A N3A C14 N1A . . . . 45.1(6) ?
    C13A N3A C14 C15 . . . . -79.6(6) ?
    C13A N3A C14 N1B . . . . 26.1(7) ?
    C13A N3A C14 N3B . . . . 110.4(11) ?
    C7B N1B C14 N1A . . . . 9.0(16) ?
    C1B N1B C14 N1A . . . . -172(2) ?
    C7B N1B C14 C15 . . . . -94(2) ?
    C1B N1B C14 C15 . . . . 84.4(17) ?
    C7B N1B C14 N3A . . . . 157(2) ?
    C1B N1B C14 N3A . . . . -24.1(15) ?
    C7B N1B C14 N3B . . . . 17(2) ?
    C1B N1B C14 N3B . . . . -164.6(17) ?
    C13B N3B C14 N1A . . . . -21.5(15) ?
    C13B N3B C14 C15 . . . . 86.8(17) ?
    C13B N3B C14 N3A . . . . -102.9(18) ?
    C13B N3B C14 N1B . . . . -26.6(18) ?
    N1A C14 C15 C16 . . . . 170.5(4) ?
    N3A C14 C15 C16 . . . . -68.9(6) ?
    N1B C14 C15 C16 . . . . -150.5(6) ?
    N3B C14 C15 C16 . . . . 104.5(7) ?
    N1A C14 C15 C20 . . . . -11.2(7) ?
    N3A C14 C15 C20 . . . . 109.3(5) ?
    N1B C14 C15 C20 . . . . 27.7(8) ?
    N3B C14 C15 C20 . . . . -77.3(7) ?
    C20 C15 C16 O1 . . . . 179.3(4) ?
    C14 C15 C16 O1 . . . . -2.4(6) ?
    C20 C15 C16 C17 . . . . 1.0(7) ?
    C14 C15 C16 C17 . . . . 179.3(4) ?
    O1 C16 C17 C18 . . . . 178.8(4) ?
    C15 C16 C17 C18 . . . . -3.0(7) ?
    C16 C17 C18 O2 . . . . -177.4(4) ?
    C16 C17 C18 C19 . . . . 3.6(7) ?
    O2 C18 C19 C20 . . . . 178.7(4) ?
    C17 C18 C19 C20 . . . . -2.3(7) ?
    C18 C19 C20 C15 . . . . 0.3(7) ?
    C16 C15 C20 C19 . . . . 0.4(7) ?
    C14 C15 C20 C19 . . . . -177.9(4) ?
loop_
    _geom_hbond_atom_site_label_D
    _geom_hbond_atom_site_label_H
    _geom_hbond_atom_site_label_A
    _geom_hbond_site_symmetry_A
    _geom_hbond_distance_DH
    _geom_hbond_distance_HA
    _geom_hbond_distance_DA
    _geom_hbond_angle_DHA
    _geom_hbond_publ_flag
    O1 H1O1 S1A . 0.94 2.82 3.732(3) 163 yes
    O1 H1O1 O3A . 0.94 1.71 2.619(9) 163 yes
    O2 H1O2 N2A 1_455 0.88 1.95 2.739(6) 150 yes
    C11A H11A O2 4_645 0.93 2.40 3.329(9) 174 yes
