# Supplementary material for: 4-(5,6-Dihydro­benzimidazo[1,2-c]quinazolin-6-yl)benzene-1,3-diol dimethyl sulfoxide monosolvate
Source: Acta Crystallogr Sect E Struct Rep Online. 2011 Jun 18;67(Pt 7):o1721–2. doi: 10.1107/S160053681102304X (PMC3152048; doi:10.1107/S160053681102304X)
Supplement: Supplementary file 2 [file e-67-o1721-Isup2.hkl]

# 
# h,k,l, Fc-squared, Fo-squared, sigma(Fo-squared) and status flag 
# 
data_I
_shelx_title ' mo_taher93a_0m in  Pbca' 
_shelx_refln_list_code          4 
_shelx_F_calc_maximum      298.99 
_exptl_crystal_F_000      1712.00 
_reflns_d_resolution_high  0.8412 
 
loop_ 
 _symmetry_equiv_pos_as_xyz 
 'x, y, z' 
 '-x+1/2, -y, z+1/2' 
 'x+1/2, -y+1/2, -z' 
 '-x, y+1/2, -z+1/2' 
 '-x, -y, -z' 
 'x-1/2, y, -z-1/2' 
 '-x-1/2, y-1/2, z' 
 'x, -y-1/2, z-1/2' 
 
_cell_length_a     9.9310 
_cell_length_b    16.3420 
_cell_length_c    23.5160 
_cell_angle_alpha  90.000 
_cell_angle_beta   90.000 
_cell_angle_gamma  90.000 
 
_shelx_F_squared_multiplier     1.000 
 
loop_ 
 _refln_index_h 
 _refln_index_k 
 _refln_index_l 
 _refln_F_squared_calc 
 _refln_F_squared_meas 
 _refln_F_squared_sigma 
 _refln_observed_status 
   2   0   0     1382.04     1641.03     24.11 o 
   4   0   0      898.35     1109.97     18.75 o 
   6   0   0     1029.55      961.07     15.57 o 
   8   0   0    20511.64    19316.33    343.11 o 
  10   0   0        4.61       15.92     12.97 o 
   2   1   0    32594.31    32071.32    268.28 o 
   4   1   0      279.86      278.70      6.91 o 
   6   1   0       62.79       61.19      3.43 o 
   8   1   0      570.00      538.95     10.99 o 
  10   1   0      216.05      226.49     10.49 o 
   2   2   0     1309.97     1348.09     13.40 o 
   4   2   0     5392.62     5469.75     44.99 o 
   6   2   0     8086.91     7983.81     65.55 o 
   8   2   0     3086.35     2921.20     45.42 o 
  10   2   0       53.41       40.35      7.24 o 
   2   3   0     8470.18     8060.33     88.22 o 
   4   3   0        3.24       13.80      2.30 o 
   6   3   0      179.26      103.40      4.05 o 
   8   3   0     1902.86     1713.58     20.81 o 
  10   3   0      137.64      144.10      9.72 o 
   0   4   0    21207.05    20685.08    343.85 o 
   2   4   0      119.11       65.96      5.92 o 
   4   4   0       50.19       99.82      3.87 o 
   6   4   0      637.54      650.05      9.19 o 
   8   4   0       92.55      103.43      6.13 o 
  10   4   0       14.39       22.87      8.34 o 
   2   5   0    10650.87    10096.11    125.88 o 
   4   5   0     2658.18     2969.32     32.01 o 
   6   5   0     4020.78     3792.08     37.37 o 
   8   5   0     2996.70     2891.33     32.31 o 
  10   5   0     2079.02     2073.11     36.29 o 
   0   6   0     2386.87     2297.97     41.09 o 
   2   6   0      394.20      483.81     20.21 o 
   4   6   0      354.94      373.27      8.37 o 
   6   6   0     1101.27     1188.61     16.41 o 
   8   6   0        0.38        9.67      5.83 o 
  10   6   0      172.31      118.94     13.19 o 
   2   7   0    11360.84    11869.22    130.74 o 
   4   7   0    10950.50    10729.95    105.52 o 
   6   7   0     1237.60     1133.55     17.54 o 
   8   7   0     1945.76     1694.07     23.86 o 
  10   7   0     3025.70     2686.06     55.16 o 
   0   8   0     2731.01     2926.99     45.31 o 
   2   8   0     1031.95      865.22     13.77 o 
   4   8   0      150.10      246.85      7.21 o 
   6   8   0     1202.12     1133.40     18.46 o 
   8   8   0      747.77      692.58     14.36 o 
  10   8   0      299.34      205.97     24.76 o 
   2   9   0     1673.82     1624.57     23.79 o 
   4   9   0      866.67     1031.38     13.97 o 
   6   9   0      171.76      164.27      8.47 o 
   8   9   0      780.55      781.29     13.93 o 
  10   9   0      247.25      216.70     12.86 o 
   0  10   0     2054.48     2322.67     49.55 o 
   2  10   0      714.83      623.20     11.29 o 
   4  10   0      115.63      148.59      6.13 o 
   6  10   0      268.28      262.47      8.87 o 
   8  10   0      140.05      164.45      8.72 o 
  10  10   0       69.32       89.00     10.82 o 
   2  11   0     3535.88     3340.78     52.96 o 
   4  11   0      520.86      542.77     10.92 o 
   6  11   0      553.81      520.07     11.38 o 
   8  11   0        3.91        9.52      6.65 o 
   2  12   0      194.09      127.69     12.34 o 
   4  12   0       26.54       33.69      5.90 o 
   6  12   0      230.57      266.98      9.97 o 
   8  12   0        0.08       31.30      9.44 o 
   2  13   0       27.51       42.76      8.24 o 
   4  13   0     3177.02     3131.83     33.92 o 
   6  13   0      205.81      173.88      7.99 o 
   8  13   0      501.75      365.51     14.44 o 
   0  14   0     2427.02     2645.62     45.49 o 
   2  14   0      469.41      569.85     14.97 o 
   4  14   0      443.20      404.55     10.91 o 
   6  14   0        3.14        0.04      5.92 o 
   8  14   0        7.24       19.91      8.67 o 
   2  15   0      181.77      155.88      8.02 o 
   4  15   0      386.47      385.17     11.65 o 
   6  15   0        2.25       -1.69      6.72 o 
   0  16   0      135.44      182.22     12.22 o 
   2  16   0      140.62      109.74      7.22 o 
   4  16   0      107.58       89.22      7.18 o 
   6  16   0       82.44       70.78      8.62 o 
   2  17   0       13.91       14.09      6.25 o 
   4  17   0     1723.02     1447.88     20.43 o 
   0  18   0      962.85      852.64     23.51 o 
   2  18   0      151.14       92.00      7.63 o 
   4  18   0      229.42      221.44      9.47 o 
   2  19   0       78.68       52.48      7.49 o 
   1   1   1     1537.51     1563.36     22.75 o 
   2   1   1    12442.59    12531.59     82.28 o 
   3   1   1      621.98      846.08      6.87 o 
   4   1   1      514.59      459.36      5.29 o 
   5   1   1        4.36       69.09      2.21 o 
   6   1   1       21.18       52.56      2.34 o 
   7   1   1       72.19      154.91      3.62 o 
   8   1   1       78.94      303.09     10.49 o 
   9   1   1      187.97      218.52     12.67 o 
  10   1   1        8.36       11.67      4.31 o 
  11   1   1      172.12      233.49      7.88 o 
   0   2   1    19246.04    19433.47    513.26 o 
   1   2   1     7624.90     7645.19     66.52 o 
   2   2   1      738.65      973.54     10.46 o 
   3   2   1     2210.36     2079.00     17.25 o 
   4   2   1      192.66      195.03      3.49 o 
   5   2   1       96.89      109.06      2.58 o 
   6   2   1     1249.91     1207.52     12.06 o 
   7   2   1      116.88      231.34      4.34 o 
   8   2   1     1918.28     2022.04     16.56 o 
   9   2   1      225.36      311.54     10.68 o 
  10   2   1        1.03       15.31      4.58 o 
  11   2   1       12.62       34.10      8.12 o 
   1   3   1      735.75     1455.96     12.95 o 
   2   3   1       11.36       23.26      2.30 o 
   3   3   1      512.34      367.10      7.23 o 
   4   3   1     1302.88     1400.26     11.12 o 
   5   3   1        0.06      280.08      5.26 o 
   6   3   1      834.84     1015.05      8.28 o 
   7   3   1       13.93       71.76      5.21 o 
   8   3   1     1414.46     1212.23     11.68 o 
   9   3   1      283.80      402.28     15.87 o 
  10   3   1      209.65      173.30      6.64 o 
  11   3   1        0.02       17.89      5.77 o 
   0   4   1    30093.32    29127.78   1120.02 o 
   1   4   1     3157.16     3312.77     24.12 o 
   2   4   1      572.75      593.04      6.22 o 
   3   4   1      470.29      321.51      6.84 o 
   4   4   1     1581.77     1637.82     12.26 o 
   5   4   1      837.54      982.84      8.24 o 
   6   4   1     2169.89     2436.65     17.10 o 
   7   4   1      197.98      254.46      5.34 o 
   8   4   1      670.56      586.43      8.44 o 
   9   4   1      561.10      560.67      9.48 o 
  10   4   1      155.05      184.81      7.38 o 
  11   4   1        6.13        1.74      7.03 o 
   1   5   1     5144.29     4894.01     40.31 o 
   2   5   1      142.82      294.29      5.05 o 
   3   5   1      662.57      803.71      8.32 o 
   4   5   1     6339.98     6943.19     49.72 o 
   5   5   1      358.28      331.55      5.42 o 
   6   5   1      123.40      178.22      4.49 o 
   7   5   1      101.38      124.62      4.58 o 
   8   5   1     2159.35     2060.55     19.22 o 
   9   5   1      659.59      605.98     11.27 o 
  10   5   1      130.06      216.40     11.52 o 
  11   5   1       54.04       93.33      8.10 o 
   0   6   1      245.03      205.54     13.16 o 
   1   6   1      708.92      869.66     16.58 o 
   2   6   1      892.87      917.54      9.00 o 
   3   6   1      122.69      119.83      3.28 o 
   4   6   1      466.45      557.45      9.78 o 
   5   6   1      160.77       87.48      3.45 o 
   6   6   1       48.74      105.54      3.90 o 
   7   6   1     1865.69     1981.31     18.49 o 
   8   6   1        3.03       41.14      6.00 o 
   9   6   1      595.96      729.52     13.42 o 
  10   6   1      289.32      319.69     12.68 o 
  11   6   1      226.50      201.09     11.13 o 
   1   7   1       22.25       19.27      2.14 o 
   2   7   1      151.03      554.41      7.01 o 
   3   7   1      195.36      180.93      5.62 o 
   4   7   1     2359.24     2430.66     18.39 o 
   5   7   1       39.35       58.35      3.34 o 
   6   7   1      163.80      206.33      5.07 o 
   7   7   1     3867.91     3786.07     31.71 o 
   8   7   1       44.03       82.38      5.24 o 
   9   7   1        2.60       10.87      5.97 o 
  10   7   1      270.42      296.68     28.16 o 
  11   7   1       10.81       12.59      8.29 o 
   0   8   1       58.60       65.91      4.32 o 
   1   8   1      354.52      508.53     11.44 o 
   2   8   1      655.57      984.11     10.27 o 
   3   8   1      130.70      134.59      3.72 o 
   4   8   1      272.57      485.19      6.44 o 
   5   8   1       30.74       85.27      3.72 o 
   6   8   1       32.23       34.43      3.56 o 
   7   8   1        9.10       26.45      4.03 o 
   8   8   1      250.24      233.82      6.92 o 
   9   8   1        8.99      137.32      8.91 o 
  10   8   1      179.13      143.60      8.80 o 
   1   9   1      296.98      332.76      6.34 o 
   2   9   1     3748.19     3663.46     29.52 o 
   3   9   1       88.77      253.95      5.63 o 
   4   9   1      178.35      187.59      4.66 o 
   5   9   1      129.26       91.94      3.82 o 
   6   9   1     1182.14     1234.67     11.63 o 
   7   9   1      869.76      886.86     10.58 o 
   8   9   1      283.48      255.21      6.89 o 
   9   9   1      182.21      158.22      7.30 o 
  10   9   1      128.80      160.10      8.38 o 
   0  10   1     3581.61     3691.49     44.51 o 
   1  10   1       10.67      227.58      8.36 o 
   2  10   1     1875.85     1736.43     16.15 o 
   3  10   1       23.84       45.22      4.18 o 
   4  10   1      632.62      608.00      9.30 o 
   5  10   1       26.17      105.09      4.18 o 
   6  10   1      209.43      293.19      6.48 o 
   7  10   1       26.02       56.56      4.29 o 
   8  10   1      181.94      168.87      6.19 o 
   9  10   1      180.80      168.00      7.21 o 
  10  10   1       73.75      115.23      8.07 o 
   1  11   1     4282.69     3808.26     38.83 o 
   2  11   1      995.32      957.84     19.78 o 
   3  11   1        1.97       55.83      4.05 o 
   4  11   1     1601.45     1460.76     13.05 o 
   5  11   1        7.06      257.61      6.24 o 
   6  11   1      557.45      636.99      8.85 o 
   7  11   1     1789.52     1754.28     17.07 o 
   8  11   1        2.54        1.49      4.52 o 
   9  11   1      154.93      131.88      7.02 o 
   0  12   1     3972.05     3862.32     54.38 o 
   1  12   1     2019.56     1765.91     25.64 o 
   2  12   1      306.18      302.24      9.13 o 
   3  12   1      159.27      221.67      7.06 o 
   4  12   1      445.10      422.86      7.39 o 
   5  12   1     2671.89     2396.14     19.21 o 
   6  12   1      253.75      251.54      6.51 o 
   7  12   1       93.86       88.44      5.18 o 
   8  12   1      604.41      617.46     10.48 o 
   9  12   1      437.30      436.42     11.36 o 
   1  13   1     1340.13     1265.46     13.13 o 
   2  13   1      178.36      183.41      5.59 o 
   3  13   1      716.91      717.64      9.53 o 
   4  13   1      309.19      278.90      6.51 o 
   5  13   1       69.00       90.74      4.65 o 
   6  13   1        1.97        8.86      4.11 o 
   7  13   1      284.10      257.49      7.35 o 
   8  13   1       73.52      141.49      6.97 o 
   0  14   1     2090.97     2121.74     27.12 o 
   1  14   1      839.80      840.18     10.82 o 
   2  14   1       24.99      121.53      4.97 o 
   3  14   1      898.17      893.33     10.81 o 
   4  14   1      844.89      762.16      9.73 o 
   5  14   1      207.57      211.12      5.90 o 
   6  14   1       24.41       31.47      4.80 o 
   7  14   1        9.37       69.52      5.64 o 
   8  14   1      186.15      166.54      7.53 o 
   1  15   1      777.21      740.12     10.48 o 
   2  15   1        1.69      201.09      6.11 o 
   3  15   1      510.16      539.38      8.62 o 
   4  15   1     1375.63     1381.39     13.56 o 
   5  15   1       10.25        8.08      4.21 o 
   6  15   1      111.61       81.81      5.60 o 
   7  15   1      130.05      258.87      8.69 o 
   0  16   1      366.48      446.53     12.53 o 
   1  16   1      295.23      493.31      9.53 o 
   2  16   1      158.57      294.87      7.46 o 
   3  16   1      904.51      805.97     10.29 o 
   4  16   1       23.12       29.47      4.47 o 
   5  16   1      439.19      514.66      9.37 o 
   6  16   1      134.65      183.67      6.80 o 
   1  17   1       52.55       88.67      5.23 o 
   2  17   1      316.47      384.73      8.28 o 
   3  17   1      375.89      380.94      8.07 o 
   4  17   1      538.80      543.65     12.90 o 
   5  17   1      276.06      225.48      7.03 o 
   0  18   1      260.28      225.50     10.17 o 
   1  18   1        0.03        1.26      4.64 o 
   2  18   1      230.93      290.09      7.47 o 
   3  18   1      556.58      541.46      9.22 o 
   4  18   1        0.00       64.55      5.66 o 
   1  19   1      729.79      629.08     12.40 o 
   2  19   1      174.11      208.85      6.70 o 
   1   0   2    12179.07    11937.72    313.19 o 
   2   0   2     2045.09     2207.74     32.13 o 
   3   0   2    10478.80     9681.03    102.99 o 
   4   0   2      879.54      813.51     11.27 o 
   5   0   2       40.76      100.82      4.08 o 
   6   0   2      348.77      601.70      9.58 o 
   7   0   2      291.69      332.79      8.12 o 
   8   0   2     1093.88      938.64     15.51 o 
   9   0   2     2880.17     2609.23     32.57 o 
  10   0   2        5.07      252.77      9.75 o 
  11   0   2      569.32      700.95     16.46 o 
   1   1   2        6.84       -2.97      1.79 o 
   2   1   2    12283.37    11965.69    121.15 o 
   3   1   2     1346.54     1461.51     12.73 o 
   4   1   2     4600.19     4551.88     33.86 o 
   5   1   2     4015.64     3950.21     27.48 o 
   6   1   2      263.07      317.43      4.83 o 
   7   1   2     1586.70     1526.38     13.21 o 
   8   1   2     1439.39     1272.80     13.23 o 
   9   1   2     2734.60     2696.05     23.62 o 
  10   1   2       65.85      124.22      6.41 o 
  11   1   2       65.61       75.55      5.98 o 
   0   2   2        0.95       20.62      2.76 o 
   1   2   2     1117.86     1079.93     11.76 o 
   2   2   2      135.09      247.62      6.93 o 
   3   2   2    17526.38    16531.70    105.46 o 
   4   2   2       52.24      137.15      3.18 o 
   5   2   2     1533.87     1551.53     12.11 o 
   6   2   2      680.09      709.88      6.91 o 
   7   2   2       11.08       42.63      2.69 o 
   8   2   2     3122.09     2857.19     23.34 o 
   9   2   2     1275.89     1192.27     13.24 o 
  10   2   2       22.19       11.95      4.79 o 
  11   2   2      859.40      852.28     13.80 o 
   1   3   2    49213.73    48479.04    400.69 o 
   2   3   2      944.81      981.32      8.76 o 
   3   3   2      141.76      165.97      4.39 o 
   4   3   2     3426.85     3826.13     31.26 o 
   5   3   2       26.50       11.83      1.90 o 
   6   3   2      233.99      239.89      6.12 o 
   7   3   2     3515.50     3433.17     25.24 o 
   8   3   2      711.64      673.97      9.41 o 
   9   3   2     2843.85     2773.22     25.50 o 
  10   3   2      896.09      856.71     11.88 o 
  11   3   2      144.40      122.59      7.38 o 
   0   4   2     9789.56    10097.17    107.30 o 
   1   4   2      394.30      617.93     10.35 o 
   2   4   2     5554.46     5537.78     41.33 o 
   3   4   2     4759.01     4919.87     32.45 o 
   4   4   2       40.89       93.75      2.94 o 
   5   4   2     7524.95     7549.83     50.04 o 
   6   4   2       36.74       78.23      3.09 o 
   7   4   2       34.75       33.32      3.14 o 
   8   4   2      392.76      369.97      7.53 o 
   9   4   2       33.26       45.66      4.92 o 
  10   4   2      378.85      395.11      9.35 o 
  11   4   2        0.29       -7.26      6.52 o 
   1   5   2     2037.70     2169.48     18.13 o 
   2   5   2     4080.91     3752.54     28.90 o 
   3   5   2      938.62     1099.14     10.91 o 
   4   5   2     1270.99     1233.55     12.00 o 
   5   5   2      346.55      541.05      6.37 o 
   6   5   2     1254.45     1244.15     11.95 o 
   7   5   2     1710.26     1727.05     15.52 o 
   8   5   2      511.85      595.15     14.03 o 
   9   5   2        5.49       17.81      5.40 o 
  10   5   2      351.99      289.55      9.14 o 
  11   5   2      223.51      297.16     11.39 o 
   1   6   2        8.59       84.08      4.65 o 
   2   6   2      665.58      614.35      7.44 o 
   3   6   2     2697.63     2584.06     20.68 o 
   4   6   2      222.82      276.59      5.56 o 
   5   6   2      809.97      841.85      8.74 o 
   6   6   2        8.81       72.14      3.92 o 
   7   6   2       81.22      240.46      6.62 o 
   8   6   2     1856.36     1805.00     18.81 o 
   9   6   2       17.07       70.14      8.56 o 
  10   6   2       71.21       76.41      7.21 o 
  11   6   2      123.90      125.16      9.95 o 
   1   7   2      220.42      174.79      4.51 o 
   2   7   2     5004.22     4830.29     36.67 o 
   3   7   2      668.12      788.41     10.62 o 
   4   7   2      803.46      798.10     12.08 o 
   5   7   2     1080.66      837.64      8.73 o 
   6   7   2     1230.64     1103.83     11.74 o 
   7   7   2     1754.32     1885.16     18.00 o 
   8   7   2      276.06      494.85     10.29 o 
   9   7   2       17.64        7.27      6.05 o 
  10   7   2        0.04       55.33      7.63 o 
   0   8   2     1499.45     1571.87     19.08 o 
   1   8   2     2011.58     2349.63     19.61 o 
   2   8   2      353.36      450.86      6.36 o 
   3   8   2      259.74      218.63      7.46 o 
   4   8   2      887.65      867.66      9.18 o 
   5   8   2     5287.51     5301.63     60.25 o 
   6   8   2      213.19      281.44      6.29 o 
   7   8   2        0.00        6.25      4.05 o 
   8   8   2       58.91      126.67      5.88 o 
   9   8   2      955.13     1073.64     14.64 o 
  10   8   2        0.70       21.96      6.51 o 
   1   9   2      145.90      112.90      4.15 o 
   2   9   2       10.19      213.72      4.93 o 
   3   9   2      339.32      373.82      6.91 o 
   4   9   2       24.02      243.70      6.32 o 
   5   9   2      293.18      252.46      5.94 o 
   6   9   2      444.55      432.83      7.70 o 
   7   9   2       82.27      322.65      7.84 o 
   8   9   2        2.90       19.59      4.92 o 
   9   9   2      183.19      122.44      6.63 o 
  10   9   2      408.21      394.85     11.57 o 
   0  10   2     2977.14     2847.10     32.10 o 
   1  10   2     1706.60     1679.60     15.24 o 
   2  10   2       13.93       20.53      2.64 o 
   3  10   2     2600.31     2349.58     23.49 o 
   4  10   2      149.52      174.47      5.41 o 
   5  10   2       89.70      118.46      4.26 o 
   6  10   2     1189.37     1259.07     12.96 o 
   7  10   2        4.36       65.67      4.67 o 
   8  10   2      428.76      408.20      8.77 o 
   9  10   2      338.09      357.56      9.12 o 
  10  10   2       52.04       70.14      7.42 o 
   1  11   2      587.87      655.21      9.12 o 
   2  11   2       16.97       20.46      3.59 o 
   3  11   2     1386.71     1368.17     15.81 o 
   4  11   2     3220.21     3229.95     27.25 o 
   5  11   2        9.15       13.54      3.58 o 
   6  11   2        3.64        9.25      3.98 o 
   7  11   2      318.68      398.53      8.76 o 
   8  11   2       27.25       47.47      5.11 o 
   9  11   2      148.48      155.81      7.04 o 
   0  12   2     2764.80     2656.13     31.20 o 
   1  12   2       48.90      151.10      5.71 o 
   2  12   2      318.61      491.23      9.93 o 
   3  12   2     1034.10     1098.40     13.73 o 
   4  12   2      636.00      950.46     10.35 o 
   5  12   2        7.39      196.15      5.58 o 
   6  12   2      332.35      403.27      8.08 o 
   7  12   2       80.62       94.79      5.54 o 
   8  12   2      479.56      461.92      9.58 o 
   9  12   2      157.65      197.25      8.06 o 
   1  13   2       58.00       72.78      4.27 o 
   2  13   2      541.95      661.29      8.98 o 
   3  13   2      497.48      461.13      8.17 o 
   4  13   2       12.09      317.24      6.96 o 
   5  13   2       62.71      168.96      5.26 o 
   6  13   2       69.97       69.63      4.92 o 
   7  13   2       22.64       24.98      5.04 o 
   8  13   2        8.68       49.67      5.59 o 
   0  14   2        4.11      117.26      7.04 o 
   1  14   2       19.53       92.96      4.62 o 
   2  14   2      934.04     1440.12     14.06 o 
   3  14   2      103.06      412.78      7.95 o 
   4  14   2      236.72      174.14      5.41 o 
   5  14   2      400.30      442.64      8.49 o 
   6  14   2        5.46       95.77      5.93 o 
   7  14   2      626.06      545.09     10.44 o 
   8  14   2      202.37      232.94      7.71 o 
   1  15   2     1436.16     1379.88     13.91 o 
   2  15   2      702.45      606.56     12.29 o 
   3  15   2      128.13      190.49      5.93 o 
   4  15   2      667.71      594.96      9.46 o 
   5  15   2       20.96       41.49      4.84 o 
   6  15   2      110.59      123.04      6.49 o 
   7  15   2       45.02       70.67      6.03 o 
   0  16   2       18.03      106.85      7.57 o 
   1  16   2       19.56       49.07      4.63 o 
   2  16   2       78.68      176.34      5.82 o 
   3  16   2      506.87      582.82      9.29 o 
   4  16   2      120.74      138.01      5.91 o 
   5  16   2      833.14      768.90     10.83 o 
   6  16   2      113.16       88.71      6.32 o 
   1  17   2      186.49      206.73      6.41 o 
   2  17   2       14.70      108.06      5.37 o 
   3  17   2      703.29      701.63     10.00 o 
   4  17   2      347.47      702.74     11.03 o 
   5  17   2      109.08      159.86      8.42 o 
   0  18   2      107.68      133.82     10.10 o 
   1  18   2      122.78      124.47      5.48 o 
   2  18   2      115.93      137.92      5.90 o 
   3  18   2        1.99       80.15      5.69 o 
   4  18   2       79.46       59.59      5.57 o 
   1  19   2       23.54      142.52      5.86 o 
   2  19   2        0.11      131.39      6.31 o 
   1   1   3      529.45      524.63      7.94 o 
   2   1   3    18263.84    17473.55    174.99 o 
   3   1   3      272.85      500.31      7.03 o 
   4   1   3        4.27       29.19      1.82 o 
   5   1   3      629.49      896.25      7.90 o 
   6   1   3      430.85      546.03      6.14 o 
   7   1   3     1186.80     1100.38     10.50 o 
   8   1   3       20.33       80.42      4.11 o 
   9   1   3     2245.63     2109.62     19.53 o 
  10   1   3     1232.81     1073.93     12.70 o 
  11   1   3      300.61      405.11      9.22 o 
   0   2   3     2367.42     2713.98     53.23 o 
   1   2   3     3465.63     3539.62     34.83 o 
   2   2   3    10646.25    10886.43     84.76 o 
   3   2   3    42029.78    41858.83    383.52 o 
   4   2   3      289.73      330.12      4.54 o 
   5   2   3      224.18      331.13      5.34 o 
   6   2   3       82.39      177.68      6.74 o 
   7   2   3       12.31      178.75      4.77 o 
   8   2   3      579.83      700.05     14.53 o 
   9   2   3      841.98      851.93     12.90 o 
  10   2   3      135.66      182.55      6.56 o 
  11   2   3      293.76      399.22      9.74 o 
   1   3   3      535.09     1444.94     16.09 o 
   2   3   3     6459.47     6406.39     53.69 o 
   3   3   3      206.33      407.19      5.52 o 
   4   3   3     1035.78     1161.67     10.05 o 
   5   3   3     1152.44     1097.66     10.37 o 
   6   3   3     3301.40     3136.07     27.86 o 
   7   3   3      279.59      469.13      6.72 o 
   8   3   3      188.02      202.03      5.84 o 
   9   3   3     2632.84     2579.53     24.17 o 
  10   3   3       13.01       37.00      6.00 o 
  11   3   3       32.00       27.34      5.71 o 
   0   4   3     7408.11     7982.75     84.93 o 
   1   4   3       16.53       52.07      2.62 o 
   2   4   3      520.62      481.15      6.66 o 
   3   4   3       62.19      138.70      6.23 o 
   4   4   3      551.03      814.07      7.63 o 
   5   4   3      502.90      583.47      7.09 o 
   6   4   3      208.47      235.92      5.17 o 
   7   4   3       46.50       60.62      3.55 o 
   8   4   3      413.31      363.74      8.02 o 
   9   4   3       94.33      182.34      6.75 o 
  10   4   3      199.26      238.69      7.84 o 
  11   4   3      115.51       96.82      7.07 o 
   1   5   3     1321.36     1975.13     16.52 o 
   2   5   3     2164.04     1933.48     17.86 o 
   3   5   3       27.93      310.25      6.94 o 
   4   5   3        1.57      169.75      4.65 o 
   5   5   3        0.04       30.49      2.66 o 
   6   5   3        9.36       41.46      3.52 o 
   7   5   3      266.63      470.91      7.52 o 
   8   5   3        1.85       91.67      5.09 o 
   9   5   3      221.04      305.38     21.65 o 
  10   5   3       17.07       57.17      6.93 o 
  11   5   3       69.58      134.30     11.46 o 
   1   6   3     1684.92     1777.54     19.07 o 
   2   6   3     1385.88     1585.81     14.11 o 
   3   6   3        1.37        9.40      1.91 o 
   4   6   3     2091.71     2015.66     24.05 o 
   5   6   3     2787.53     2729.12     24.63 o 
   6   6   3      219.01      239.54      6.39 o 
   7   6   3       19.53       58.03      4.31 o 
   8   6   3     1386.54     1420.66     18.78 o 
   9   6   3       50.42       47.19      6.01 o 
  10   6   3      241.83      262.42      8.85 o 
  11   6   3      333.82      308.15     11.78 o 
   1   7   3     1914.94     2038.23     23.78 o 
   2   7   3       35.31      150.14      4.87 o 
   3   7   3      518.56      626.69      7.89 o 
   4   7   3     1426.49     1327.24     21.59 o 
   5   7   3        3.75       66.38      4.54 o 
   6   7   3      251.28      261.93      7.65 o 
   7   7   3       49.12      204.52     12.46 o 
   8   7   3      119.70      125.94      5.75 o 
   9   7   3       35.78       81.98      5.98 o 
  10   7   3      454.04      412.47     12.28 o 
   0   8   3    15888.95    16670.58    165.01 o 
   1   8   3      879.77     1080.94      9.70 o 
   2   8   3     1144.11     1296.71     11.11 o 
   3   8   3      414.74      409.90      6.09 o 
   4   8   3       27.40      114.73      3.75 o 
   5   8   3      618.95      948.78     13.83 o 
   6   8   3      109.02      149.08      5.82 o 
   7   8   3        7.35       18.13      4.44 o 
   8   8   3     1819.96     1676.69     18.31 o 
   9   8   3       18.83       61.72      6.61 o 
  10   8   3       95.95      141.29      7.48 o 
   1   9   3      700.69      664.46      7.42 o 
   2   9   3     3081.86     2964.27     22.20 o 
   3   9   3     1555.07     1530.40     13.66 o 
   4   9   3     1143.28     1091.00     14.00 o 
   5   9   3      619.67      562.95     12.81 o 
   6   9   3     1545.24     1383.55     15.17 o 
   7   9   3       15.20       37.68      4.83 o 
   8   9   3      102.98      113.24      5.94 o 
   9   9   3      166.88      181.49      7.28 o 
  10   9   3      314.41      376.29     10.71 o 
   0  10   3       12.84      391.17      9.23 o 
   1  10   3        0.71       62.34      3.13 o 
   2  10   3       12.26       67.09      3.23 o 
   3  10   3     1832.43     2100.44     18.80 o 
   4  10   3     1091.89     1012.89     14.34 o 
   5  10   3       13.32       12.33      3.49 o 
   6  10   3      317.67      393.48      8.21 o 
   7  10   3       18.56       57.63      4.92 o 
   8  10   3       85.72       95.88      5.54 o 
   9  10   3       41.98      103.28      6.16 o 
  10  10   3      134.17      146.93      7.88 o 
   1  11   3       20.25       44.04      3.29 o 
   2  11   3     1422.62     1405.99     13.13 o 
   3  11   3      606.30      715.82      9.62 o 
   4  11   3      222.89      232.00      5.90 o 
   5  11   3       94.39      120.75      4.81 o 
   6  11   3        0.10       13.14      4.28 o 
   7  11   3        8.84       33.17      4.86 o 
   8  11   3      296.83      289.44      8.03 o 
   9  11   3      375.67      396.43     10.46 o 
   0  12   3      725.96      928.00     14.84 o 
   1  12   3        5.50       54.72      3.62 o 
   2  12   3     1418.35     1267.46     13.29 o 
   3  12   3     1302.66     1245.79     12.26 o 
   4  12   3      311.88      356.96      7.05 o 
   5  12   3      504.57      455.66      8.10 o 
   6  12   3      434.22      465.86      9.10 o 
   7  12   3       74.27      128.14      6.01 o 
   8  12   3      318.72      336.72      9.82 o 
   9  12   3       15.03       72.09      6.23 o 
   1  13   3       31.18       55.12      3.91 o 
   2  13   3       12.66       47.55      3.91 o 
   3  13   3      582.39      556.86      8.40 o 
   4  13   3     1388.34     1337.39     14.04 o 
   5  13   3        7.77        9.64      4.12 o 
   6  13   3        9.88       35.26      4.95 o 
   7  13   3       64.14       60.38      5.51 o 
   8  13   3      242.53      160.12      6.89 o 
   0  14   3     1431.54     1364.35     18.23 o 
   1  14   3       88.60      154.75      5.15 o 
   2  14   3     1018.52     1028.22     11.39 o 
   3  14   3      353.97      444.15      8.01 o 
   4  14   3      229.78      249.59      7.13 o 
   5  14   3      465.34      436.27      8.33 o 
   6  14   3     2195.39     2043.27     20.14 o 
   7  14   3       15.19      107.43      6.25 o 
   8  14   3      197.92      264.13      8.32 o 
   1  15   3      273.77      298.27      7.12 o 
   2  15   3      476.92      481.87      9.22 o 
   3  15   3      253.03      465.80      8.32 o 
   4  15   3       24.31       34.49      4.77 o 
   5  15   3      275.69      280.07      7.86 o 
   6  15   3        4.84       -4.31      4.95 o 
   7  15   3      192.97      226.01      7.72 o 
   0  16   3     2658.65     2399.41     27.88 o 
   1  16   3      629.10      679.82      9.38 o 
   2  16   3     2266.18     2092.31     18.61 o 
   3  16   3      418.20      376.65      8.47 o 
   4  16   3       16.07       44.13      4.94 o 
   5  16   3      254.05      288.84      8.41 o 
   6  16   3      322.10      303.89      8.93 o 
   1  17   3      382.19      373.59      7.67 o 
   2  17   3      862.77      659.68     11.02 o 
   3  17   3       12.62      125.57      6.03 o 
   4  17   3     2173.98     1937.17     19.32 o 
   5  17   3        0.15       86.18      6.66 o 
   0  18   3        4.53       51.43      6.70 o 
   1  18   3       30.69       44.79      4.71 o 
   2  18   3      105.98      123.13      5.90 o 
   3  18   3      206.55      185.72      6.55 o 
   4  18   3      266.95      244.88      7.86 o 
   1  19   3       83.27       57.05      5.42 o 
   2  19   3      277.91      310.78      8.25 o 
   0   0   4    53510.71    50643.95   1332.35 o 
   1   0   4       26.86       66.70      4.46 o 
   2   0   4     1719.95     1976.33     31.77 o 
   3   0   4    19173.16    17170.43    813.47 o 
   4   0   4       20.21       83.23      5.14 o 
   5   0   4     7172.63     7216.97     78.33 o 
   6   0   4       22.81      384.02      8.29 o 
   7   0   4     3167.99     2818.52     40.60 o 
   8   0   4      414.14      481.73     10.21 o 
   9   0   4      132.23      206.63      8.80 o 
  10   0   4       45.00       37.10      6.64 o 
  11   0   4     2114.71     2291.06     39.48 o 
   1   1   4     3792.51     3726.59     45.18 o 
   2   1   4     8612.19     8266.17     72.04 o 
   3   1   4       30.04      103.42      6.13 o 
   4   1   4      833.83     1069.23     10.57 o 
   5   1   4      639.93      674.10      7.18 o 
   6   1   4      233.72      269.22      4.82 o 
   7   1   4      405.45      350.56      7.12 o 
   8   1   4      566.11      500.97      8.16 o 
   9   1   4      747.44      751.76     10.85 o 
  10   1   4        0.40       43.10      5.19 o 
  11   1   4       19.06       29.98      6.20 o 
   0   2   4     5157.32     4230.95    266.80 o 
   1   2   4    55801.55    56764.52    658.43 o 
   2   2   4    20165.49    20341.81    175.92 o 
   3   2   4     6450.60     5953.06     61.16 o 
   4   2   4        1.53        3.38      1.68 o 
   5   2   4     3517.33     3427.05     26.47 o 
   6   2   4       86.29      175.64      4.15 o 
   7   2   4       41.20       76.37      4.08 o 
   8   2   4      152.24      271.11      6.79 o 
   9   2   4     1038.14     1012.66     12.71 o 
  10   2   4       19.08       33.42      5.00 o 
  11   2   4     1134.75     1181.94     15.62 o 
   1   3   4    56384.09    56156.39    572.77 o 
   2   3   4    25161.52    24816.31    203.88 o 
   3   3   4       64.44      136.99      4.09 o 
   4   3   4      161.30      227.06      4.68 o 
   5   3   4      691.49      683.76      7.96 o 
   6   3   4       34.51      117.18      3.85 o 
   7   3   4      911.98      844.19     10.43 o 
   8   3   4      511.78      559.17      8.67 o 
   9   3   4     1333.84     1481.59     19.82 o 
  10   3   4        2.45       12.43      5.16 o 
  11   3   4       18.83       20.86      6.19 o 
   0   4   4    14403.14    15135.29    262.37 o 
   1   4   4     2638.26     2638.71     23.84 o 
   2   4   4        4.12       10.05      2.18 o 
   3   4   4     3795.20     3690.16     27.24 o 
   4   4   4      966.63     1098.26     10.95 o 
   5   4   4      106.84      148.46      4.21 o 
   6   4   4        0.84       59.71      3.50 o 
   7   4   4      331.85      320.91      7.19 o 
   8   4   4      144.50      201.88      6.93 o 
   9   4   4      348.30      386.36      9.27 o 
  10   4   4       56.91       53.78      6.60 o 
  11   4   4      308.98      230.55      9.66 o 
   1   5   4    21141.44    21656.66    181.59 o 
   2   5   4      382.12      529.92      8.61 o 
   3   5   4     1448.42     1740.58     14.41 o 
   4   5   4     9750.40     9635.03     71.42 o 
   5   5   4     2249.69     2169.76     16.82 o 
   6   5   4      463.27      577.47      8.62 o 
   7   5   4     3020.74     2922.94     24.53 o 
   8   5   4      194.57      238.05      7.79 o 
   9   5   4     3659.31     3718.02     36.28 o 
  10   5   4      499.00      516.70     10.49 o 
  11   5   4      834.71      895.45     15.79 o 
   0   6   4     6890.87     6767.40     89.74 o 
   1   6   4      803.42      687.60     11.77 o 
   2   6   4       29.37       55.86      3.15 o 
   3   6   4      865.16      829.53      9.27 o 
   4   6   4        2.40      165.42      4.92 o 
   5   6   4      228.84      294.19      5.82 o 
   6   6   4       53.55       69.88      4.33 o 
   7   6   4       40.06       61.78      3.81 o 
   8   6   4      315.74      313.58      7.33 o 
   9   6   4       51.77       67.37      5.35 o 
  10   6   4       20.99       25.44      5.55 o 
  11   6   4       14.05       23.60      6.33 o 
   1   7   4       17.10       11.76      2.02 o 
   2   7   4     1952.58     1982.87     17.47 o 
   3   7   4     1992.82     2232.46     20.83 o 
   4   7   4      901.25      922.41     15.29 o 
   5   7   4       11.89       42.01      4.03 o 
   6   7   4      249.54      250.91      9.26 o 
   7   7   4     3324.29     3169.03     27.91 o 
   8   7   4       31.98       79.88      5.24 o 
   9   7   4       68.06       42.23      5.56 o 
  10   7   4        8.95       68.04      6.61 o 
   0   8   4      800.76      754.11     10.15 o 
   1   8   4     1388.12     1518.71     13.68 o 
   2   8   4      870.45      874.98      8.86 o 
   3   8   4      212.48      180.44      4.51 o 
   4   8   4       49.46       94.29      4.18 o 
   5   8   4     1116.04     1168.19     19.62 o 
   6   8   4      136.89      129.21      5.07 o 
   7   8   4      305.96      230.57      6.64 o 
   8   8   4      587.78      481.70      9.70 o 
   9   8   4      931.46      965.67     14.08 o 
  10   8   4      512.46      533.95     12.04 o 
   1   9   4     4672.03     4569.35     33.99 o 
   2   9   4      192.61      255.67      5.29 o 
   3   9   4      699.92      643.88      7.92 o 
   4   9   4      330.56      423.86     12.16 o 
   5   9   4      878.11      830.54     12.25 o 
   6   9   4       20.17      195.98      7.06 o 
   7   9   4      328.28      378.15      8.64 o 
   8   9   4      534.69      537.10     10.20 o 
   9   9   4      840.34      821.14     16.14 o 
  10   9   4       29.78       62.20      6.83 o 
   0  10   4      416.12      629.03     10.07 o 
   1  10   4     2237.13     2148.97     17.84 o 
   2  10   4     1334.24     1363.99     12.38 o 
   3  10   4     2058.99     1936.85     16.80 o 
   4  10   4       15.56       72.28      4.05 o 
   5  10   4     2668.24     2450.70     21.85 o 
   6  10   4      488.76      493.94      8.78 o 
   7  10   4      527.63      491.39      9.31 o 
   8  10   4      237.66      217.97      7.42 o 
   9  10   4      512.41      541.99     15.12 o 
   1  11   4       55.78       63.31      3.54 o 
   2  11   4      320.13      283.49      6.88 o 
   3  11   4        6.44       16.55      3.41 o 
   4  11   4     2706.81     2447.75     20.68 o 
   5  11   4      170.27      171.41      5.80 o 
   6  11   4      293.68      314.43      7.83 o 
   7  11   4      145.73      212.06      6.91 o 
   8  11   4       10.29        2.32      4.77 o 
   9  11   4      127.89      143.61      6.88 o 
   0  12   4       34.85       99.53      5.79 o 
   1  12   4     1479.03     1432.81     14.07 o 
   2  12   4      436.76      399.03      9.54 o 
   3  12   4       76.08      242.85      6.41 o 
   4  12   4        1.59       20.59      3.97 o 
   5  12   4        0.55        7.67      4.17 o 
   6  12   4     1218.50     1254.05     14.23 o 
   7  12   4       55.98       53.86      5.29 o 
   8  12   4       95.14      127.85      6.35 o 
   9  12   4      140.97      203.06      7.64 o 
   1  13   4      611.97      566.44      7.81 o 
   2  13   4       19.51        9.25      3.48 o 
   3  13   4      106.16      343.04      7.54 o 
   4  13   4     2172.53     2150.81     19.29 o 
   5  13   4       69.90       82.19      5.14 o 
   6  13   4      140.54      118.66      5.82 o 
   7  13   4      521.93      493.55      9.92 o 
   8  13   4        3.83       43.34      5.67 o 
   0  14   4       41.63      159.38      6.82 o 
   1  14   4      181.84      399.83      7.28 o 
   2  14   4      256.03      272.74      6.90 o 
   3  14   4       64.55       95.39      5.03 o 
   4  14   4      202.57      161.88      5.71 o 
   5  14   4       11.21       29.82      4.75 o 
   6  14   4      116.46      408.18     13.22 o 
   7  14   4      287.24      224.29      7.50 o 
   8  14   4        1.81       35.24      5.83 o 
   1  15   4        0.76       28.45      3.88 o 
   2  15   4       15.96       36.08      3.99 o 
   3  15   4        0.41       25.29      4.54 o 
   4  15   4      492.99      419.07      9.17 o 
   5  15   4       27.12        7.66      4.88 o 
   6  15   4        0.07        1.03      5.01 o 
   7  15   4     1007.70      917.43     13.31 o 
   0  16   4      924.32     1510.66     20.07 o 
   1  16   4      166.48      248.19      6.26 o 
   2  16   4       52.00       86.90      5.02 o 
   3  16   4      106.84      379.14      8.02 o 
   4  16   4      165.55      199.25      7.02 o 
   5  16   4      240.51      379.05      9.24 o 
   6  16   4        0.64        4.35      5.34 o 
   1  17   4        2.55        7.52      4.43 o 
   2  17   4      271.67      309.52      7.65 o 
   3  17   4      306.21      291.83      8.14 o 
   4  17   4      107.21      198.05      6.82 o 
   5  17   4      171.78      144.66      6.41 o 
   0  18   4      393.31      541.47     15.98 o 
   1  18   4      141.39      108.58      5.59 o 
   2  18   4       17.31       69.96      5.26 o 
   3  18   4      232.29      258.96      7.71 o 
   4  18   4        0.01        9.39      6.11 o 
   1  19   4      107.49       72.30      6.01 o 
   1   1   5     1895.37     2029.50     28.86 o 
   2   1   5      319.69      317.38      9.31 o 
   3   1   5     1370.64     1350.44     27.66 o 
   4   1   5    10738.52    10865.08    100.98 o 
   5   1   5     3507.30     3104.37     23.83 o 
   6   1   5      222.09      196.41      4.67 o 
   7   1   5       13.23       35.14      3.49 o 
   8   1   5        1.43       40.44      3.70 o 
   9   1   5        1.27       72.27      6.38 o 
  10   1   5       66.94       90.93      7.23 o 
  11   1   5       22.51       26.28      6.76 o 
   0   2   5    89395.74    88516.57   1343.40 o 
   1   2   5    39086.00    39093.63    458.34 o 
   2   2   5    18634.85    18691.92    190.79 o 
   3   2   5        0.13       15.29      3.36 o 
   4   2   5       74.83      114.58      3.88 o 
   5   2   5      352.59      435.64      5.78 o 
   6   2   5      394.94      400.84      7.90 o 
   7   2   5      706.53      758.28     10.21 o 
   8   2   5     2743.66     2684.74     22.47 o 
   9   2   5        7.87       88.46      6.70 o 
  10   2   5      105.33      109.09      7.24 o 
  11   2   5       62.70      112.49      8.95 o 
   1   3   5    11164.97    11495.58    152.79 o 
   2   3   5      268.44      272.93      4.91 o 
   3   3   5     8303.11     8153.26     79.31 o 
   4   3   5     1325.91     1842.82     16.90 o 
   5   3   5      124.56      192.52      4.29 o 
   6   3   5        9.23       50.59      2.85 o 
   7   3   5       56.41       63.20      4.09 o 
   8   3   5        0.03       89.88      4.94 o 
   9   3   5     1209.09     1194.32     17.33 o 
  10   3   5      219.65      316.29     10.16 o 
  11   3   5        5.14       -1.18      6.37 o 
   0   4   5     2193.69     2437.42     50.76 o 
   1   4   5     7935.80     8139.87     91.78 o 
   2   4   5     2974.65     3011.62     27.76 o 
   3   4   5      148.20      302.38      5.62 o 
   4   4   5     1807.15     1873.78     17.19 o 
   5   4   5      171.74      264.44      4.80 o 
   6   4   5      359.93      440.03      6.37 o 
   7   4   5      924.62     1052.97     12.39 o 
   8   4   5     1284.20     1232.41     14.10 o 
   9   4   5      234.90      226.87      8.08 o 
  10   4   5      460.52      461.76     11.63 o 
  11   4   5      343.05      324.04     10.77 o 
   2   5   5       19.02       23.02      2.72 o 
   3   5   5     1349.23     1408.99     12.43 o 
   4   5   5      222.14      537.87      6.39 o 
   5   5   5      857.21      911.39      9.12 o 
   6   5   5        7.77       31.02      2.75 o 
   7   5   5      365.40      328.41      6.33 o 
   8   5   5      277.59      348.74      7.55 o 
   9   5   5     3476.98     3258.99     31.70 o 
  10   5   5      420.14      414.87     10.43 o 
  11   5   5        1.78       15.33      8.62 o 
   0   6   5     2532.19     2607.61     74.91 o 
   1   6   5      120.72      191.61      4.51 o 
   2   6   5      115.23      547.21      7.27 o 
   3   6   5     3442.72     3362.49     29.74 o 
   4   6   5      861.05     1124.66     10.34 o 
   5   6   5     1531.89     1491.31     13.06 o 
   6   6   5      183.84      163.23      5.15 o 
   7   6   5      259.81      411.83      7.12 o 
   8   6   5       71.30      118.22      5.14 o 
   9   6   5       59.27       77.35      5.59 o 
  10   6   5       13.69       25.29      6.52 o 
  11   6   5      126.97      120.41      8.16 o 
   1   7   5     1245.31     1250.72     11.50 o 
   2   7   5     3032.13     2894.12     23.78 o 
   3   7   5      134.96      177.26      5.37 o 
   4   7   5     1622.08     1508.83     14.73 o 
   5   7   5      885.27      801.48      9.94 o 
   6   7   5      190.23      223.35      6.12 o 
   7   7   5      205.17      289.88      6.99 o 
   8   7   5      147.97      150.25      6.00 o 
   9   7   5       91.76      147.33      7.34 o 
  10   7   5      456.17      529.01     12.51 o 
   0   8   5       67.84      264.72     11.83 o 
   1   8   5     1584.48     1644.44     13.80 o 
   2   8   5      114.66      111.65      3.36 o 
   3   8   5      166.61      184.19      4.78 o 
   4   8   5      361.58      378.60      7.08 o 
   5   8   5      176.65      343.28      9.58 o 
   6   8   5     1508.13     1386.35     14.88 o 
   7   8   5      323.51      248.35      7.03 o 
   8   8   5      161.41      177.86      6.91 o 
   9   8   5      310.84      327.98     10.40 o 
  10   8   5        0.49       30.95      6.73 o 
   1   9   5     5683.81     5714.55     40.00 o 
   2   9   5     2421.56     2358.15     20.76 o 
   3   9   5      439.06      383.79      7.17 o 
   4   9   5      661.01      628.26      9.12 o 
   5   9   5      295.29      297.32      7.28 o 
   6   9   5     2710.49     2636.47     24.30 o 
   7   9   5     1130.83     1071.23     13.34 o 
   8   9   5      110.40      113.69      6.06 o 
   9   9   5     1261.97     1070.51     16.09 o 
  10   9   5       78.72      123.36      8.10 o 
   0  10   5     1845.25     1935.75     21.06 o 
   1  10   5     1294.63     1347.16     11.93 o 
   2  10   5      692.26      754.55      8.86 o 
   3  10   5      423.29      387.15      7.65 o 
   4  10   5       66.23       76.62      4.11 o 
   5  10   5      731.08      729.25     10.05 o 
   6  10   5     2619.58     2626.59     23.24 o 
   7  10   5      175.29      184.16      6.56 o 
   8  10   5       11.31       31.49      5.29 o 
   9  10   5      200.67      277.18      9.76 o 
   1  11   5      688.09      601.47      7.56 o 
   2  11   5      309.92      332.26      6.51 o 
   3  11   5       36.23       53.67      4.18 o 
   4  11   5      968.62     1280.43     13.76 o 
   5  11   5      225.49      200.10      6.19 o 
   6  11   5       85.45      114.96      5.44 o 
   7  11   5     1591.76     1445.76     16.04 o 
   8  11   5       43.64       68.04      5.53 o 
   9  11   5        0.17       -5.45      5.61 o 
   0  12   5      142.97      246.36      7.68 o 
   1  12   5       16.13       32.37      3.07 o 
   2  12   5       91.04      125.45      4.72 o 
   3  12   5      544.39      468.26      9.82 o 
   4  12   5        1.91      139.01      5.46 o 
   5  12   5      417.28      389.60     10.09 o 
   6  12   5      933.92     1033.73     12.78 o 
   7  12   5      123.78      108.42      5.90 o 
   8  12   5      133.82      141.17      7.37 o 
   9  12   5      267.61      299.59     11.32 o 
   1  13   5     1314.45     1227.28     12.18 o 
   2  13   5      312.43      306.90      6.70 o 
   3  13   5       54.84      116.66      4.59 o 
   4  13   5       15.19       29.36      4.62 o 
   5  13   5      189.10      196.04      6.65 o 
   6  13   5       29.75       89.02      5.54 o 
   7  13   5        5.41      265.82     11.23 o 
   8  13   5      754.80      640.48     11.24 o 
   0  14   5      300.34      356.76     11.25 o 
   1  14   5     3820.13     3378.81     26.32 o 
   2  14   5        6.78       12.31      3.86 o 
   3  14   5     1528.96     1410.76     14.63 o 
   4  14   5        7.08       -5.52      4.15 o 
   5  14   5     1035.86      949.08     12.18 o 
   6  14   5      374.03      455.54      9.45 o 
   7  14   5        0.54       49.39      5.68 o 
   1  15   5      769.58      818.38     10.22 o 
   2  15   5       60.57       54.45      4.45 o 
   3  15   5      377.08      346.56      7.98 o 
   4  15   5      743.82      742.59     10.56 o 
   5  15   5       75.95      108.81      5.54 o 
   6  15   5       73.04       42.87      5.57 o 
   7  15   5        7.54       75.80      6.13 o 
   0  16   5      922.51      992.92     15.28 o 
   1  16   5      639.22      690.91      9.70 o 
   2  16   5      261.13      262.37      6.75 o 
   3  16   5      240.60      205.28      6.49 o 
   4  16   5        7.89       11.34      5.11 o 
   5  16   5      707.47      629.35     10.15 o 
   6  16   5       18.97       32.27      5.65 o 
   1  17   5       84.97      131.62      5.45 o 
   2  17   5       40.96       33.66      4.84 o 
   3  17   5       36.01       60.56      5.27 o 
   4  17   5       62.17       62.18      5.48 o 
   5  17   5      202.71      200.16      8.76 o 
   0  18   5      428.61      570.90     16.79 o 
   1  18   5        0.00       87.53      6.31 o 
   2  18   5       59.29       42.22      6.44 o 
   3  18   5      251.51      232.43      8.21 o 
   1  19   5      505.51      477.75     10.44 o 
   0   0   6    14458.65    14725.21    388.71 o 
   1   0   6     1944.67     1990.25     57.18 o 
   2   0   6    10736.93    10745.46    164.38 o 
   3   0   6      168.39      131.95      4.64 o 
   4   0   6     1029.90     1201.61     26.36 o 
   5   0   6     1502.67     1678.49     35.36 o 
   6   0   6     1831.37     1803.32     22.82 o 
   7   0   6      609.35      566.87     16.68 o 
   8   0   6     6226.85     5578.37     71.31 o 
   9   0   6     1126.10     1430.04     27.18 o 
  10   0   6      597.88      466.06     16.23 o 
  11   0   6       45.47       75.95     10.49 o 
   1   1   6      869.03      760.60     13.08 o 
   2   1   6      898.39      893.00     13.34 o 
   3   1   6     3627.77     3375.88     33.06 o 
   4   1   6     2125.43     2244.13     25.05 o 
   5   1   6        7.67       23.66      3.10 o 
   6   1   6        0.38        7.73      2.48 o 
   7   1   6       24.25       87.89      3.65 o 
   8   1   6      453.60      359.17     12.44 o 
   9   1   6      422.48      369.88     10.55 o 
  10   1   6      508.69      562.50     12.28 o 
  11   1   6       19.93       16.27      7.47 o 
   0   2   6    17659.25    17412.60    265.15 o 
   1   2   6     5008.44     4988.86     68.03 o 
   2   2   6     5557.73     5608.78     76.25 o 
   3   2   6      429.35      509.00      6.59 o 
   4   2   6     1811.91     1955.34     18.82 o 
   5   2   6      459.45      674.57      9.29 o 
   6   2   6     3646.24     3609.67     28.16 o 
   7   2   6       95.54      115.05      4.25 o 
   8   2   6     5146.96     4595.41     42.34 o 
   9   2   6      510.02      538.85     11.71 o 
  10   2   6       93.81      116.86      8.30 o 
  11   2   6      103.06      141.09      9.06 o 
   1   3   6      899.68     1009.16     17.26 o 
   2   3   6      127.35      228.36      4.93 o 
   3   3   6     8015.26     8185.30     77.99 o 
   4   3   6     6117.51     6679.33     63.99 o 
   5   3   6     2570.39     2635.23     21.30 o 
   6   3   6     1159.71     1049.49     10.16 o 
   7   3   6      531.92      623.49      8.62 o 
   8   3   6      553.69      559.70      9.45 o 
   9   3   6      632.28      717.99     15.75 o 
  10   3   6      201.27      209.32      8.63 o 
  11   3   6        4.12       34.51      7.73 o 
   0   4   6    10143.15     9710.08    184.63 o 
   1   4   6     2542.08     2432.72     49.76 o 
   2   4   6    10354.98    10565.88     99.98 o 
   3   4   6      145.12      137.68      4.10 o 
   4   4   6      365.29      520.28      8.52 o 
   5   4   6      371.12      279.66      5.02 o 
   6   4   6      895.08      840.87      9.61 o 
   7   4   6       12.73       17.76      3.15 o 
   8   4   6      174.77      285.16      7.82 o 
   9   4   6       99.33      130.05      7.14 o 
  10   4   6        0.18       16.30      6.27 o 
  11   4   6        5.58       73.91      6.70 o 
   1   5   6      901.69     1353.98     18.17 o 
   2   5   6     2345.97     2250.16     22.43 o 
   3   5   6        1.27      158.01      3.87 o 
   4   5   6     3001.12     2997.05     24.16 o 
   5   5   6        0.09      116.88      3.53 o 
   6   5   6     1606.69     1418.90     12.93 o 
   7   5   6      253.12      235.47      5.77 o 
   8   5   6      647.98      779.71     11.63 o 
   9   5   6       62.44       66.84      6.27 o 
  10   5   6      504.50      456.97     10.67 o 
  11   5   6       19.22       30.40      6.29 o 
   0   6   6     5055.21     4805.58    136.73 o 
   1   6   6     2936.86     2944.13     29.36 o 
   2   6   6     1515.25     1757.09     18.96 o 
   3   6   6     1366.87     1376.88     11.67 o 
   4   6   6      374.39      595.69      7.05 o 
   5   6   6      343.12      347.31      5.76 o 
   6   6   6        0.94       11.56      2.79 o 
   7   6   6      291.85      226.45      5.80 o 
   8   6   6     1315.59     1274.62     15.54 o 
   9   6   6      135.52      179.58      6.86 o 
  10   6   6       72.77       74.68      6.41 o 
   1   7   6     1658.06     1577.80     15.59 o 
   2   7   6     5001.52     4978.63     41.91 o 
   3   7   6       21.14       28.02      2.93 o 
   4   7   6     2685.85     2660.95     24.80 o 
   5   7   6       74.70      145.41      4.73 o 
   6   7   6      368.03      381.86      7.13 o 
   7   7   6      813.82      799.68     11.25 o 
   8   7   6      679.41      647.83     12.00 o 
   9   7   6     1637.71     1366.25     18.20 o 
  10   7   6      515.78      516.27     13.09 o 
   0   8   6     2914.57     3048.66     40.16 o 
   1   8   6     5311.48     5067.09     38.90 o 
   2   8   6      960.34     1063.18     10.91 o 
   3   8   6      359.08      327.15      6.36 o 
   4   8   6      356.54      437.33      8.02 o 
   5   8   6      498.60      477.14      9.22 o 
   6   8   6      247.32      500.74      9.80 o 
   7   8   6      300.16      286.66      9.00 o 
   8   8   6       75.21      126.16      6.72 o 
   9   8   6      119.41      145.80      7.36 o 
  10   8   6        3.20       81.60      7.40 o 
   1   9   6     1751.32     1652.37     14.06 o 
   2   9   6      320.84      340.83      5.78 o 
   3   9   6      782.94      724.04      9.49 o 
   4   9   6      312.18      395.58      8.12 o 
   5   9   6     1409.34     1383.30     15.82 o 
   6   9   6        6.33      276.73      7.42 o 
   7   9   6      492.63      550.62     11.32 o 
   8   9   6      941.03      782.75     13.38 o 
   9   9   6        0.03       29.99      6.09 o 
  10   9   6        7.23       34.36      6.98 o 
   0  10   6       18.95      211.51      8.99 o 
   1  10   6      223.80      295.62      5.73 o 
   2  10   6      309.48      248.50      5.45 o 
   3  10   6        1.51      103.99      4.17 o 
   4  10   6      483.79      510.77      8.85 o 
   5  10   6      518.43      613.40      9.25 o 
   6  10   6      708.95      943.53     12.43 o 
   7  10   6       42.67      174.07      6.80 o 
   8  10   6        3.63        9.11      5.54 o 
   9  10   6       20.62      119.54      7.42 o 
   1  11   6      292.87      554.31      7.21 o 
   2  11   6        0.52        2.29      2.46 o 
   3  11   6      225.63      341.73      8.41 o 
   4  11   6     1742.12     1734.64     16.89 o 
   5  11   6       97.40      157.47      5.61 o 
   6  11   6      309.34      505.60      9.11 o 
   7  11   6      471.70      559.73     11.57 o 
   8  11   6       25.93       47.74      5.57 o 
   9  11   6       39.22       38.25      6.57 o 
   0  12   6      916.08      804.72     16.10 o 
   1  12   6       15.67       23.08      3.13 o 
   2  12   6      436.08      385.42      8.36 o 
   3  12   6      689.93      787.91      9.86 o 
   4  12   6      111.26      123.49      5.27 o 
   5  12   6     1255.59     1247.87     14.04 o 
   6  12   6       26.30       26.21      4.68 o 
   7  12   6       16.92       25.52      5.19 o 
   8  12   6     1074.81      976.20     13.96 o 
   1  13   6      724.67      810.86      9.43 o 
   2  13   6      408.19      343.52      7.20 o 
   3  13   6      105.86      175.61      5.52 o 
   4  13   6      236.86      508.15     13.54 o 
   5  13   6      391.45      555.04     10.01 o 
   6  13   6      100.29      124.54      5.89 o 
   7  13   6      131.28      163.33      6.96 o 
   8  13   6        2.80      106.26      6.63 o 
   0  14   6     1075.57     1328.91     19.62 o 
   1  14   6      263.70      293.11      7.21 o 
   2  14   6       36.01       28.41      4.12 o 
   3  14   6      113.74      403.64      8.09 o 
   4  14   6       16.24       17.02      4.59 o 
   5  14   6      297.55      313.81      8.43 o 
   6  14   6      434.24      425.79      9.31 o 
   7  14   6       70.96       72.55      5.93 o 
   1  15   6       12.81       70.74      4.36 o 
   2  15   6      990.15      915.04     11.34 o 
   3  15   6        5.74        0.95      4.14 o 
   4  15   6       14.89      107.01      5.75 o 
   5  15   6      339.51      376.64      9.14 o 
   6  15   6        0.02       -7.73      4.92 o 
   7  15   6       35.74       39.82      5.81 o 
   0  16   6     3519.71     3512.06     41.01 o 
   1  16   6        3.30       69.25      5.60 o 
   2  16   6      111.18      129.02      5.51 o 
   3  16   6      193.27      163.78      5.93 o 
   4  16   6      246.19      226.88      8.90 o 
   5  16   6       53.98      124.70      6.48 o 
   6  16   6        2.60       28.75      6.50 o 
   1  17   6       17.01      201.46      7.25 o 
   2  17   6      114.75      114.67      7.60 o 
   3  17   6       46.25       65.89      6.20 o 
   4  17   6      365.93      346.10      8.20 o 
   5  17   6       96.95      154.70      9.25 o 
   0  18   6       76.93       96.82      9.69 o 
   1  18   6      115.37      102.57      6.30 o 
   2  18   6      307.26      286.61      8.61 o 
   3  18   6       71.87       49.23      5.93 o 
   2   1   7        1.03       32.28      3.30 o 
   3   1   7      126.10      323.52      6.46 o 
   4   1   7       88.57      127.49      4.71 o 
   5   1   7        1.13       34.60      3.54 o 
   6   1   7       73.30       93.75      3.95 o 
   7   1   7     2136.37     2049.13     24.60 o 
   8   1   7      676.95      818.03     12.85 o 
   9   1   7     1361.99     1391.70     20.93 o 
  10   1   7       42.91      121.08      8.24 o 
  11   1   7       32.50        6.95      8.84 o 
   0   2   7     1172.05     1371.51     25.23 o 
   1   2   7      261.72      199.33     13.96 o 
   2   2   7     1179.73     1318.73     18.86 o 
   3   2   7      476.16      699.57     10.17 o 
   4   2   7     2293.01     2445.37     34.14 o 
   5   2   7     1213.22     1626.43     17.99 o 
   6   2   7       59.57       80.97      3.91 o 
   7   2   7       57.19       98.59      7.78 o 
   8   2   7       63.14       73.19      5.89 o 
   9   2   7      526.62      493.60     11.70 o 
  10   2   7      224.78      272.41     10.72 o 
  11   2   7      989.57     1063.54     21.66 o 
   1   3   7     1236.56     1349.27     21.92 o 
   2   3   7     4188.28     3986.88     56.00 o 
   3   3   7    13985.26    13462.37    119.52 o 
   4   3   7      262.94      346.51      8.07 o 
   5   3   7     1573.19     1473.65     15.55 o 
   6   3   7       66.01       84.41      3.41 o 
   7   3   7      286.07      359.09      9.06 o 
   8   3   7      177.42      199.24      6.25 o 
   9   3   7        3.35       28.99      5.30 o 
  10   3   7       24.19       55.99      7.56 o 
  11   3   7        4.99        1.45      6.53 o 
   1   4   7     5069.10     5028.41     80.76 o 
   2   4   7     6115.37     6182.38     61.14 o 
   3   4   7      428.13      366.23      6.48 o 
   4   4   7     3591.76     3645.41     31.02 o 
   5   4   7     6793.45     6454.03     48.87 o 
   6   4   7      273.93      292.84      5.85 o 
   7   4   7      203.87      232.52      6.10 o 
   8   4   7     1452.09     1392.27     14.76 o 
   9   4   7      766.71      756.87     11.73 o 
  10   4   7       11.06       71.47      6.62 o 
  11   4   7      120.26      115.86      8.94 o 
   1   5   7      259.24      248.73      8.86 o 
   2   5   7       22.12      302.36      6.05 o 
   3   5   7     4542.15     4573.15     39.86 o 
   4   5   7     5425.56     5252.94     40.57 o 
   5   5   7      201.90      262.51      5.07 o 
   6   5   7       33.37      110.39      7.41 o 
   7   5   7      248.21      263.21      8.66 o 
   8   5   7     1588.66     1504.74     15.68 o 
   9   5   7      593.18      585.69     10.62 o 
  10   5   7      211.76      202.03      7.79 o 
  11   5   7       35.58       15.43      6.12 o 
   0   6   7     1271.05     1502.21     26.46 o 
   1   6   7     2247.57     2665.91     30.69 o 
   2   6   7      584.62      576.74     10.34 o 
   3   6   7     3970.52     4039.67     30.11 o 
   4   6   7      710.06      489.82      6.02 o 
   5   6   7       96.67       89.89      3.34 o 
   6   6   7      934.93      833.62      9.74 o 
   7   6   7       70.93      165.59      5.17 o 
   8   6   7      375.08      344.91      8.50 o 
   9   6   7        1.36       40.27      5.68 o 
  10   6   7       25.77       36.42      5.99 o 
   1   7   7      698.10      816.64      9.54 o 
   2   7   7     2347.91     2713.79     25.71 o 
   3   7   7       54.58      324.67      6.15 o 
   4   7   7       35.38       27.72      3.56 o 
   5   7   7      197.71      175.04      4.91 o 
   6   7   7        1.31       17.87      3.32 o 
   7   7   7      262.67      281.02      7.18 o 
   8   7   7      135.94      149.10      6.24 o 
   9   7   7       43.15       83.60      5.81 o 
  10   7   7      200.74      216.69     10.01 o 
   0   8   7     9075.94     9946.55    144.57 o 
   1   8   7        0.45       10.82      2.78 o 
   2   8   7       66.80       95.86      3.59 o 
   3   8   7        3.27      194.57      6.83 o 
   4   8   7      191.10      208.17      5.52 o 
   5   8   7      173.38      172.00      6.19 o 
   6   8   7       49.34       64.36      4.72 o 
   7   8   7      894.43      802.23     11.77 o 
   8   8   7     1342.59     1337.59     17.64 o 
   9   8   7       61.82       79.62      6.42 o 
  10   8   7      600.08      524.14     12.48 o 
   1   9   7      401.54      397.86      7.06 o 
   2   9   7       25.10       11.08      2.91 o 
   3   9   7       22.96       39.44      3.05 o 
   4   9   7      148.19      376.30      9.23 o 
   5   9   7     2760.98     2657.46     24.28 o 
   6   9   7       28.51       34.00      4.69 o 
   7   9   7      689.85      751.30     11.61 o 
   8   9   7       90.11      100.46      6.52 o 
   9   9   7       13.45       14.32      5.77 o 
  10   9   7      117.79      121.07      7.95 o 
   0  10   7      403.17      376.20     11.22 o 
   1  10   7        3.90       33.41      3.03 o 
   2  10   7        3.33        6.24      2.28 o 
   3  10   7     1562.57     1459.34     14.65 o 
   4  10   7        7.11       47.76      3.73 o 
   5  10   7      128.42      146.97      5.74 o 
   6  10   7      572.53      773.01     11.81 o 
   7  10   7       24.73       60.35      5.73 o 
   8  10   7       37.16       91.84     10.42 o 
   9  10   7      230.41      254.32      9.25 o 
   1  11   7      719.65      782.60      9.80 o 
   2  11   7       97.13      138.95      4.75 o 
   3  11   7      134.17      181.08      5.59 o 
   4  11   7     1083.96     1104.66     12.49 o 
   5  11   7      580.70      699.26     10.49 o 
   6  11   7      148.48      196.21      7.31 o 
   7  11   7       67.92       77.22      5.80 o 
   8  11   7      394.58      317.95      9.89 o 
   9  11   7      273.46      257.01      9.48 o 
   0  12   7     1237.12     1134.59     18.91 o 
   1  12   7      657.38      769.26      9.97 o 
   2  12   7       87.54      110.30      4.43 o 
   3  12   7     1677.89     1528.05     15.46 o 
   4  12   7      337.28      312.28      7.38 o 
   5  12   7     1762.00     1687.97     17.73 o 
   6  12   7      167.01      146.04      6.13 o 
   7  12   7      134.21      133.76      7.16 o 
   8  12   7       18.33       32.68      5.62 o 
   1  13   7      724.25      742.81     10.21 o 
   2  13   7        0.74        5.17      4.20 o 
   3  13   7      746.37      645.73      9.80 o 
   4  13   7     8196.08     7487.97     58.46 o 
   5  13   7     1060.16      869.40     12.11 o 
   6  13   7        0.48      118.37      5.97 o 
   7  13   7       35.79       61.93      5.79 o 
   8  13   7       20.99       19.16      5.66 o 
   0  14   7     3031.23     2849.71     38.09 o 
   1  14   7      139.50      187.80      6.06 o 
   2  14   7      254.99      259.44      7.18 o 
   3  14   7     2015.34     1886.82     18.62 o 
   4  14   7       17.80       53.56      4.86 o 
   5  14   7      117.32       97.65      5.68 o 
   6  14   7      337.83      390.88      9.22 o 
   7  14   7       31.35       50.86      5.88 o 
   1  15   7       63.19       63.31      5.28 o 
   2  15   7      387.61      304.23      8.23 o 
   3  15   7       19.41        8.27      5.07 o 
   4  15   7        1.17        6.82      4.52 o 
   5  15   7       79.58      119.10      6.08 o 
   6  15   7        0.94       13.00      5.27 o 
   0  16   7      282.10      266.42     17.19 o 
   1  16   7       99.84      130.49      5.98 o 
   2  16   7      669.38      598.52     10.17 o 
   3  16   7      176.00      243.99      8.16 o 
   4  16   7      188.70      162.08      7.17 o 
   5  16   7      186.71      230.08      7.90 o 
   6  16   7       25.89       19.86      6.67 o 
   1  17   7      944.96      889.25     13.42 o 
   2  17   7        0.11        5.25      4.93 o 
   3  17   7       17.87       23.85      5.81 o 
   4  17   7      306.25      280.94      9.64 o 
   0  18   7      255.84      220.88     11.47 o 
   1  18   7      194.53      207.08      8.15 o 
   2  18   7       81.79      110.88      6.98 o 
   3  18   7       91.30       79.30      7.56 o 
   0   0   8     7870.87     6900.65    187.19 o 
   2   0   8       44.16      169.07     11.23 o 
   3   0   8    14204.45    13441.66    171.27 o 
   4   0   8      697.49      658.91     14.32 o 
   5   0   8    14646.47    14446.27    202.16 o 
   6   0   8      162.02      186.66     14.12 o 
   7   0   8     1733.61     1799.45     40.49 o 
   8   0   8      314.79      470.83     20.49 o 
   9   0   8     1445.93     1402.53     50.25 o 
  10   0   8     1310.31     1350.04     50.74 o 
  11   0   8       61.26      136.39     24.17 o 
   1   1   8        3.53       31.19      5.36 o 
   2   1   8      130.14      133.93      5.48 o 
   3   1   8       65.43      101.55      3.56 o 
   4   1   8      338.64      383.87      6.78 o 
   5   1   8     1261.84     1295.62     18.95 o 
   6   1   8      182.72      129.04      5.24 o 
   7   1   8      424.16      413.31     13.79 o 
   8   1   8      388.06      425.19     11.80 o 
   9   1   8        3.89       59.65      7.78 o 
  10   1   8      568.37      600.35     20.30 o 
  11   1   8      116.20       93.19     16.50 o 
   0   2   8      421.28      539.45     16.74 o 
   2   2   8     1029.64     1087.01     16.52 o 
   3   2   8     2479.44     2305.49     26.17 o 
   4   2   8     1086.75      923.93     12.86 o 
   5   2   8       51.88       48.96      3.56 o 
   6   2   8     1052.00     1016.23     14.54 o 
   7   2   8     2267.48     1992.65     27.13 o 
   8   2   8        0.16       31.33      5.19 o 
   9   2   8       68.36       47.89     10.01 o 
  10   2   8      299.68      356.93     15.57 o 
  11   2   8     1253.87     1210.71     22.66 o 
   1   3   8     3140.14     3054.00     62.18 o 
   2   3   8     1674.74     1546.96     22.38 o 
   3   3   8     1243.33     1423.24     21.34 o 
   4   3   8     4583.96     4749.14     46.76 o 
   5   3   8     1667.79     1691.69     18.84 o 
   6   3   8       55.91      231.99      9.55 o 
   7   3   8        6.93      142.28      7.44 o 
   8   3   8       38.76       99.25      5.93 o 
   9   3   8      244.64      220.43      9.46 o 
  10   3   8      365.31      350.46     13.01 o 
  11   3   8       96.68      120.18     10.36 o 
   0   4   8     4698.09     4816.13     95.99 o 
   1   4   8      840.09      859.30     33.15 o 
   2   4   8        8.14       49.02      3.58 o 
   3   4   8     4338.47     4390.25     40.96 o 
   4   4   8     3963.77     3793.65     33.58 o 
   5   4   8     1013.63     1164.17     12.64 o 
   6   4   8      479.52      516.49      8.85 o 
   7   4   8       72.46      116.14      5.10 o 
   8   4   8     1071.76     1089.24     14.28 o 
   9   4   8       92.42      196.81      9.15 o 
  10   4   8      167.72      147.21      9.65 o 
  11   4   8        5.40        0.20      7.06 o 
   1   5   8      794.60      855.19     27.22 o 
   2   5   8     5220.70     4766.64     56.25 o 
   3   5   8      538.31      694.62      9.52 o 
   4   5   8     4735.49     4394.35     36.31 o 
   5   5   8     1185.04      995.59     10.75 o 
   6   5   8       48.23      124.87      4.29 o 
   7   5   8     1368.51     1376.91     16.21 o 
   8   5   8     1239.22     1147.26     14.84 o 
   9   5   8      661.39      701.06     14.24 o 
  10   5   8       91.57      132.23      8.30 o 
   0   6   8    17705.05    17036.18    515.52 o 
   1   6   8       36.72      108.41      6.03 o 
   2   6   8      639.60      840.19     19.62 o 
   3   6   8     1562.91     1519.10     18.00 o 
   4   6   8      430.54      811.02      8.27 o 
   5   6   8        0.05        9.65      2.64 o 
   6   6   8      154.35      149.06      4.74 o 
   7   6   8      257.98      267.28      6.77 o 
   8   6   8      676.74      627.36     10.14 o 
   9   6   8      154.84      420.19     10.00 o 
  10   6   8       12.62       47.55      6.61 o 
   1   7   8       72.18      175.41      7.08 o 
   2   7   8     5912.97     5756.33     60.64 o 
   3   7   8     4520.15     4283.20     40.08 o 
   4   7   8      273.92      245.75      4.93 o 
   5   7   8     1444.76     1325.48     13.00 o 
   6   7   8       94.43       72.46      4.19 o 
   7   7   8      163.05      178.26      6.01 o 
   8   7   8       10.77        4.66      4.76 o 
   9   7   8      280.58      341.76     12.52 o 
  10   7   8      643.19      799.43     14.38 o 
   0   8   8     6981.32     7455.90    172.94 o 
   1   8   8     1945.67     1786.59     21.19 o 
   2   8   8       78.89      127.78      4.92 o 
   3   8   8      577.34      610.20      8.87 o 
   4   8   8      108.71       99.74      4.48 o 
   5   8   8     2190.74     1905.08     19.14 o 
   6   8   8        6.67        3.33      4.24 o 
   7   8   8      158.12      180.72      6.67 o 
   8   8   8     1448.93     1471.75     21.30 o 
   9   8   8      860.22      977.22     16.19 o 
  10   8   8       61.49      133.18      7.94 o 
   1   9   8       48.31       62.95      4.09 o 
   2   9   8     1158.80     1122.06     13.64 o 
   3   9   8      105.56      105.87      4.44 o 
   4   9   8       42.53       44.63      3.62 o 
   5   9   8       78.14      241.33      7.10 o 
   6   9   8       11.12       15.84      4.44 o 
   7   9   8       57.76       45.30      5.08 o 
   8   9   8        0.00        9.02      5.32 o 
   9   9   8       19.75       40.25      6.13 o 
   0  10   8     5981.13     5454.23     81.29 o 
   1  10   8      157.17      276.64      6.85 o 
   2  10   8      320.69      298.89      6.61 o 
   3  10   8      773.16      935.04     12.43 o 
   4  10   8      506.10      498.73      7.90 o 
   5  10   8     1794.61     1607.28     17.67 o 
   6  10   8      531.28      467.27      9.51 o 
   7  10   8       15.88       66.31      5.50 o 
   8  10   8     1799.65     1756.68     21.51 o 
   9  10   8      279.42      304.45      9.71 o 
   1  11   8     1109.45     1117.41     13.96 o 
   2  11   8        1.27        4.99      3.57 o 
   3  11   8       13.94       70.53      4.47 o 
   4  11   8     1114.48     1365.08     14.20 o 
   5  11   8      743.68      612.73     10.55 o 
   6  11   8        0.73       75.65      5.18 o 
   7  11   8      978.87      814.95     12.55 o 
   8  11   8      263.29      258.67      9.38 o 
   9  11   8       15.01       29.75      6.38 o 
   0  12   8      191.39      242.41      9.23 o 
   1  12   8       69.96       84.02      5.27 o 
   2  12   8      115.54      143.44      5.58 o 
   3  12   8       10.29      288.92      7.51 o 
   4  12   8       11.54       93.34      4.72 o 
   5  12   8        5.03      410.86      8.76 o 
   6  12   8     1343.69     1328.23     15.33 o 
   7  12   8      153.55      264.01      9.16 o 
   8  12   8       73.80       82.34      6.31 o 
   1  13   8      303.35      326.85      7.67 o 
   2  13   8        8.29       62.04      4.86 o 
   3  13   8      341.23      355.76      8.41 o 
   4  13   8      201.01      757.26     12.21 o 
   5  13   8       89.51       86.57      5.24 o 
   6  13   8       47.89       74.13      5.43 o 
   7  13   8      556.79      606.05     16.61 o 
   8  13   8      363.80      399.11     10.15 o 
   0  14   8     1607.59     1580.59     24.63 o 
   1  14   8       14.52       69.42      5.23 o 
   2  14   8      637.86      496.51      9.55 o 
   3  14   8        4.40       79.94      5.48 o 
   4  14   8       18.70        6.67      4.86 o 
   5  14   8      219.66      238.38      7.45 o 
   6  14   8      427.53      397.29      9.09 o 
   7  14   8       87.39       91.98      6.25 o 
   1  15   8       52.08      100.41      5.79 o 
   2  15   8      153.50      163.84      7.63 o 
   3  15   8      486.92      475.10      9.86 o 
   4  15   8     1119.77     1012.33     13.92 o 
   5  15   8      520.06      481.01     10.79 o 
   6  15   8      523.43      507.83     11.24 o 
   0  16   8        4.20      356.98     12.67 o 
   1  16   8       92.27       54.97      5.57 o 
   2  16   8       68.32       59.42      6.48 o 
   3  16   8        4.69       16.99      5.99 o 
   4  16   8      243.78      229.84      8.01 o 
   5  16   8        2.62       27.48      6.04 o 
   1  17   8      188.79      225.88      8.77 o 
   2  17   8       17.31       72.54      6.89 o 
   3  17   8       14.20       45.29      6.72 o 
   4  17   8       50.67       94.86      7.52 o 
   0  18   8       64.98      151.24     10.17 o 
   1  18   8       58.35       51.78      6.96 o 
   2  18   8       16.33      126.42      8.04 o 
   2   1   9     1723.72     1478.00     21.20 o 
   3   1   9      167.35      224.24      6.84 o 
   4   1   9      697.02      647.34      9.31 o 
   5   1   9      213.41      437.00      8.79 o 
   6   1   9      421.98      347.60     14.54 o 
   7   1   9      117.76      174.21      7.94 o 
   8   1   9      713.77      690.89     14.53 o 
   9   1   9       52.14       71.40      7.88 o 
  10   1   9      347.36      334.38     27.34 o 
  11   1   9       40.24       89.83     11.40 o 
   2   2   9      666.88      761.56     25.77 o 
   3   2   9        0.65      268.38      7.26 o 
   4   2   9      778.26      912.86     12.95 o 
   5   2   9       93.12      192.66      6.62 o 
   6   2   9     1281.60     1325.98     15.91 o 
   7   2   9        3.91        8.43      4.54 o 
   8   2   9      119.78      139.17      6.72 o 
   9   2   9      183.01      155.59      8.40 o 
  10   2   9        7.27       16.67      7.39 o 
  11   2   9        0.02       43.78     10.28 o 
   1   3   9      345.47      472.66     18.25 o 
   2   3   9     1286.57     1419.41     29.26 o 
   3   3   9     6875.43     7022.01     74.32 o 
   4   3   9     2748.52     2646.75     30.94 o 
   5   3   9     3440.51     3824.06     37.94 o 
   6   3   9        6.62       30.85      3.74 o 
   7   3   9     1062.69     1071.86     14.63 o 
   8   3   9      150.36      139.00      6.41 o 
   9   3   9       79.58       95.64      7.29 o 
  10   3   9      241.41      242.88     11.27 o 
  11   3   9       24.71       44.77      8.70 o 
   0   4   9     6841.68     6951.63    110.61 o 
   1   4   9      411.56      480.72     14.17 o 
   2   4   9       53.72       37.11      4.93 o 
   3   4   9     1837.14     2075.65     23.14 o 
   4   4   9      518.01      499.11      8.05 o 
   5   4   9      300.71      372.22      7.29 o 
   6   4   9      858.21      905.14     12.06 o 
   7   4   9      206.72      226.02      7.46 o 
   8   4   9      810.43      712.84     14.74 o 
   9   4   9        5.04       11.03      6.05 o 
  10   4   9      427.02      391.15     13.43 o 
   1   5   9     8140.86     8165.22    133.82 o 
   2   5   9     8025.68     7943.78     91.26 o 
   3   5   9     4052.69     4223.45     43.77 o 
   4   5   9        9.11       29.96      3.35 o 
   5   5   9     2392.01     2377.63     24.12 o 
   6   5   9      217.11      239.15      6.86 o 
   7   5   9      763.85     1015.91     14.60 o 
   8   5   9     1068.64      925.68     16.23 o 
   9   5   9      441.31      432.74     13.00 o 
  10   5   9      543.42      525.92     14.74 o 
   0   6   9     3920.13     3787.08     78.82 o 
   1   6   9     1111.53     1170.89     20.48 o 
   2   6   9     3196.85     3277.88     37.29 o 
   3   6   9      632.76      700.28     10.50 o 
   4   6   9       38.38       94.28      4.57 o 
   5   6   9      242.70      248.51      6.06 o 
   6   6   9      711.59      587.55      9.16 o 
   7   6   9       75.25      115.78      5.48 o 
   8   6   9      161.96      163.67      6.41 o 
   9   6   9      350.89      613.51     14.07 o 
  10   6   9      109.79      126.04      9.44 o 
   1   7   9     2857.71     2815.93     32.89 o 
   2   7   9     1809.08     1856.88     23.61 o 
   3   7   9      464.94      519.32     11.38 o 
   4   7   9       38.44       16.42      2.95 o 
   5   7   9      396.59      391.43      7.34 o 
   6   7   9        0.02      119.25      5.04 o 
   7   7   9     1146.79     1394.72     16.02 o 
   8   7   9     1170.99     1092.90     14.69 o 
   9   7   9      321.47      385.11     10.58 o 
  10   7   9      614.78      534.91     15.20 o 
   0   8   9     1451.27     1508.87     23.66 o 
   1   8   9      206.06      361.43      8.06 o 
   2   8   9     2076.96     1983.16     22.95 o 
   3   8   9       29.87      312.98      8.54 o 
   4   8   9       46.04       62.54      4.12 o 
   5   8   9      544.12      606.85      9.68 o 
   6   8   9      171.74      183.96      6.48 o 
   7   8   9      658.13      566.71     10.58 o 
   8   8   9        0.07       64.65      6.07 o 
   9   8   9       79.22       72.56      6.65 o 
  10   8   9        3.30       31.32      6.63 o 
   1   9   9      344.17      386.73      9.10 o 
   2   9   9      332.48      403.13      7.86 o 
   3   9   9       25.38       80.49      5.12 o 
   4   9   9     3675.79     3236.52     32.14 o 
   5   9   9      412.38      535.80      9.61 o 
   6   9   9        0.69       11.61      4.72 o 
   7   9   9      189.46      232.78     10.80 o 
   8   9   9       78.86       82.63      6.47 o 
   9   9   9       37.54       67.51      6.69 o 
   0  10   9      703.81      704.41     17.62 o 
   1  10   9       25.93       99.46      5.26 o 
   2  10   9      156.16      217.24      6.77 o 
   3  10   9     1187.17     1128.00     14.43 o 
   4  10   9       71.16       81.08      5.31 o 
   5  10   9     3645.54     3537.12     34.54 o 
   6  10   9       20.69       51.27      5.16 o 
   7  10   9      375.87      300.34      8.80 o 
   8  10   9      204.86      224.52      8.96 o 
   9  10   9        0.46       33.86      6.36 o 
   1  11   9      574.25      755.22     12.44 o 
   2  11   9      328.08      305.88      7.79 o 
   3  11   9      314.56      310.46      8.03 o 
   4  11   9     1931.65     1964.55     20.67 o 
   5  11   9      263.45      470.61      8.69 o 
   6  11   9      155.22      185.67      7.35 o 
   7  11   9       69.87      104.32      8.42 o 
   8  11   9      104.22      139.45      7.46 o 
   0  12   9     4222.46     4009.15     57.03 o 
   1  12   9       35.65       75.68      5.05 o 
   2  12   9     1042.66      957.60     13.37 o 
   3  12   9      744.13      784.14     12.19 o 
   4  12   9       64.75      135.27      5.67 o 
   5  12   9     1879.31     1720.47     19.80 o 
   6  12   9      235.75      331.01      8.29 o 
   7  12   9       21.91       43.40      6.04 o 
   8  12   9       37.05       39.78      5.62 o 
   1  13   9       45.87       52.22      5.18 o 
   2  13   9      347.87      313.30      8.68 o 
   3  13   9        0.99       13.58      5.11 o 
   4  13   9        4.98       16.73      4.70 o 
   5  13   9      404.43      390.27     10.83 o 
   6  13   9       11.57       11.74      5.31 o 
   7  13   9        0.66       39.21      8.64 o 
   0  14   9       31.18      257.36     13.61 o 
   1  14   9        3.41       79.92      5.88 o 
   2  14   9      539.94      474.87     10.45 o 
   3  14   9       32.01      112.50      6.57 o 
   4  14   9      256.48      247.56      7.82 o 
   5  14   9       85.17      108.09      6.37 o 
   6  14   9      728.35      673.51     12.16 o 
   7  14   9       25.71       36.22      6.33 o 
   1  15   9       11.48       31.00      5.52 o 
   2  15   9      171.86      153.30      7.20 o 
   3  15   9        0.95       15.30      6.33 o 
   4  15   9       40.72       58.66      6.34 o 
   5  15   9       28.15       68.95      7.12 o 
   6  15   9      146.19      121.13     13.52 o 
   0  16   9     2511.47     2096.36     53.22 o 
   1  16   9      118.10      101.26      6.78 o 
   2  16   9       62.89       95.25      6.85 o 
   3  16   9      250.62      270.63      9.34 o 
   4  16   9      165.03      130.52      7.63 o 
   5  16   9        0.57       10.16      7.31 o 
   1  17   9        9.39       17.53      5.97 o 
   2  17   9      433.61      398.92     10.80 o 
   3  17   9       97.90      133.11      7.85 o 
   4  17   9       33.08       64.43      7.55 o 
   0  18   9      855.89      695.97     21.53 o 
   1  18   9      176.92      241.23      9.23 o 
   2  18   9      227.96      285.30     10.09 o 
   0   0  10      536.83      877.75     32.89 o 
   2   0  10     1141.39     1090.20     41.41 o 
   3   0  10    13342.55    12981.99    199.98 o 
   4   0  10      212.57      204.78      7.64 o 
   5   0  10     3854.10     4067.21     63.67 o 
   6   0  10       15.48       61.62      7.26 o 
   7   0  10      493.07      480.91     20.72 o 
   8   0  10      571.32      577.11     18.72 o 
   9   0  10     1505.41     1444.80     28.43 o 
  10   0  10      378.74      338.75     18.20 o 
  11   0  10      313.16      281.59     17.74 o 
   1   1  10      901.93      747.96    108.87 o 
   2   1  10       25.64      107.61      5.99 o 
   3   1  10      364.56      801.53     12.61 o 
   4   1  10     2113.19     2195.28     23.82 o 
   5   1  10      223.65      213.20     12.45 o 
   6   1  10       33.55       69.19      4.64 o 
   7   1  10     1038.38     1019.03     14.82 o 
   8   1  10       12.62       22.22      5.59 o 
   9   1  10        8.58       15.33      6.12 o 
  10   1  10      558.19      608.96     29.22 o 
  11   1  10       53.01       12.13     10.69 o 
   0   2  10     6765.53     6191.54     98.87 o 
   1   2  10      346.19      360.69     11.93 o 
   2   2  10      157.09      204.37     18.98 o 
   3   2  10     6075.61     5626.06     59.95 o 
   4   2  10       18.88       24.29      3.44 o 
   5   2  10     3811.06     3437.03     42.60 o 
   6   2  10      218.11      255.65      7.07 o 
   7   2  10      112.96      142.24      6.89 o 
   8   2  10        5.94       16.11      5.48 o 
   9   2  10     1283.62     1215.60     23.40 o 
  10   2  10       93.74       78.54     19.79 o 
   1   3  10      163.75      376.42     18.79 o 
   2   3  10       44.32       33.70      4.19 o 
   3   3  10      334.31      631.05     10.24 o 
   4   3  10      631.88      730.63     11.98 o 
   5   3  10     1871.24     1647.61     23.62 o 
   6   3  10      782.22      646.02     11.43 o 
   7   3  10      396.30      369.52      9.37 o 
   8   3  10      480.34      475.58     10.29 o 
   9   3  10       36.68      102.29      9.09 o 
  10   3  10       30.73       32.70      9.26 o 
   0   4  10     1706.12     1884.10     35.28 o 
   1   4  10      353.32      507.36     14.11 o 
   2   4  10     2501.53     2595.84     46.50 o 
   3   4  10     1278.66     1257.20     15.64 o 
   4   4  10       85.36      212.40      6.96 o 
   5   4  10     1896.61     1818.20     21.20 o 
   6   4  10      359.55      501.92      8.91 o 
   7   4  10      544.93      656.06     11.27 o 
   8   4  10      153.45      177.33      7.27 o 
   9   4  10      152.66      183.54      8.46 o 
  10   4  10        1.65        2.38      7.13 o 
   1   5  10     3496.81     3502.86     51.81 o 
   2   5  10      227.65      631.88     12.69 o 
   3   5  10      518.83      424.69      9.37 o 
   4   5  10     1530.35     1596.09     17.64 o 
   5   5  10      464.32      615.33     10.80 o 
   6   5  10      283.72      301.85      7.43 o 
   7   5  10     1072.36     1113.67     15.37 o 
   8   5  10      101.29      112.10      6.22 o 
   9   5  10        2.03       86.89      7.22 o 
  10   5  10      247.37      257.22     11.41 o 
   0   6  10      137.88      152.56     11.83 o 
   1   6  10        5.16       32.65      5.54 o 
   2   6  10     3782.51     3567.04     37.68 o 
   3   6  10       16.71        9.38      3.61 o 
   4   6  10     1208.52     1196.86     15.62 o 
   5   6  10       56.18       84.38      5.23 o 
   6   6  10       20.29       38.12      4.12 o 
   7   6  10       34.80       75.81      5.52 o 
   8   6  10       29.21       34.35      5.34 o 
   9   6  10       87.37       63.05      6.81 o 
  10   6  10      114.79      123.42      9.20 o 
   1   7  10     7940.28     7541.34    159.27 o 
   2   7  10      160.76      247.49      7.77 o 
   3   7  10      388.68      374.92      9.86 o 
   4   7  10       17.03       32.43      6.18 o 
   5   7  10      804.76      835.68     13.51 o 
   6   7  10      436.08      398.74     10.37 o 
   7   7  10     4935.56     4649.15     47.44 o 
   8   7  10       85.33      115.97      6.48 o 
   9   7  10      706.78      637.80     14.22 o 
  10   7  10        9.98       51.07      7.52 o 
   0   8  10     3269.10     3114.05     54.26 o 
   1   8  10      864.03      777.83     11.84 o 
   2   8  10      412.35      379.55      9.97 o 
   3   8  10     1091.70     1048.15     17.95 o 
   4   8  10      210.73      264.21      7.79 o 
   5   8  10       45.30      122.46      6.90 o 
   6   8  10       40.08       98.98      4.98 o 
   7   8  10      318.07      489.90      9.74 o 
   8   8  10      482.49      518.60     12.00 o 
   9   8  10       99.00      110.12      7.89 o 
   1   9  10       54.72       77.84      4.65 o 
   2   9  10      138.06      152.96      6.64 o 
   3   9  10      451.29      433.78     10.43 o 
   4   9  10     4463.90     4226.11     44.37 o 
   5   9  10      124.40      241.94      8.77 o 
   6   9  10       51.99      118.06      6.45 o 
   7   9  10      415.74      371.03      8.93 o 
   8   9  10       60.80       82.42      6.01 o 
   9   9  10      173.58      162.93      8.93 o 
   0  10  10     3364.57     2997.33     53.57 o 
   1  10  10      445.80      361.71      9.28 o 
   2  10  10       77.35       95.60      5.32 o 
   3  10  10      131.73      252.94      7.33 o 
   4  10  10     2071.22     1893.50     23.56 o 
   5  10  10      158.77      374.91      9.82 o 
   6  10  10       54.59      167.06      7.31 o 
   7  10  10        4.72       36.80      5.98 o 
   8  10  10       97.48       92.31      7.59 o 
   9  10  10      441.98      424.45     13.04 o 
   1  11  10     1085.78     1048.39     14.96 o 
   2  11  10       26.90       39.81      6.85 o 
   3  11  10      565.10      643.27     11.26 o 
   4  11  10      377.81      346.48     11.94 o 
   5  11  10      149.67      243.28      8.48 o 
   6  11  10      623.33      856.83     14.42 o 
   7  11  10       74.14      119.60      7.18 o 
   8  11  10      378.27      382.20     14.44 o 
   0  12  10        1.16      132.20      9.45 o 
   1  12  10      161.35      147.99      9.05 o 
   2  12  10      671.61      580.76     10.36 o 
   3  12  10     1772.72     1577.99     18.21 o 
   4  12  10        2.89       52.27      5.80 o 
   5  12  10      660.98      696.23     13.56 o 
   6  12  10      112.70      134.77      6.61 o 
   7  12  10      101.51       86.03      6.41 o 
   8  12  10      108.69      125.84      8.66 o 
   1  13  10      886.16      805.34     18.29 o 
   2  13  10       63.01      118.01      5.93 o 
   3  13  10       99.68      129.56      6.37 o 
   4  13  10      301.88      235.64      8.12 o 
   5  13  10      329.41      292.78     10.13 o 
   6  13  10       53.06       57.52      7.07 o 
   7  13  10       21.57       47.60     10.01 o 
   0  14  10      349.47      298.49     18.11 o 
   1  14  10      452.67      350.02     10.65 o 
   2  14  10       97.71      452.52     11.80 o 
   3  14  10      712.65      611.22     11.46 o 
   4  14  10       78.18       80.18      6.33 o 
   5  14  10      127.37      122.33      7.36 o 
   6  14  10       10.80       45.80      6.78 o 
   7  14  10        2.15       -2.22      6.95 o 
   1  15  10       37.41       42.88      6.64 o 
   2  15  10       26.23       23.66      6.48 o 
   3  15  10      184.80      185.92      7.66 o 
   4  15  10       98.54      171.46      7.65 o 
   5  15  10      409.73      357.72     10.77 o 
   6  15  10        0.20        1.54      6.50 o 
   0  16  10      972.75      992.77     23.75 o 
   1  16  10       13.75        5.12      6.57 o 
   2  16  10      118.10       97.01      7.97 o 
   3  16  10      376.19      332.21     10.40 o 
   4  16  10       12.37       45.72      6.84 o 
   5  16  10      138.31      158.79      8.52 o 
   1  17  10       31.76       24.79      7.31 o 
   2  17  10      404.98      397.86     13.33 o 
   3  17  10       37.62       52.14      7.15 o 
   0  18  10       11.11       14.68     11.74 o 
   1  18  10      128.59      138.39      9.43 o 
   1   1  11       53.07      118.05      7.85 o 
   2   1  11      923.81      989.98     53.97 o 
   3   1  11     1922.94     1831.86     29.36 o 
   4   1  11     2415.34     2396.25     24.59 o 
   5   1  11     1877.24     1695.56     19.78 o 
   6   1  11       41.74       87.46      7.27 o 
   7   1  11        0.11       30.59      4.13 o 
   8   1  11       35.80       20.81      4.64 o 
   9   1  11       16.75       18.62      7.71 o 
  10   1  11      492.40      502.36     13.74 o 
   0   2  11     5258.99     5009.21     99.98 o 
   1   2  11       11.13       16.70      3.81 o 
   3   2  11      153.64      205.40      6.44 o 
   4   2  11      419.78      396.11      8.52 o 
   5   2  11       54.38       95.14      4.46 o 
   6   2  11     1136.64     1100.63     20.58 o 
   7   2  11     1657.81     1607.11     22.94 o 
   8   2  11     1182.65     1020.31     15.29 o 
   9   2  11      276.68      337.31      9.96 o 
  10   2  11        0.98        3.38      6.75 o 
   1   3  11     1922.62     1888.10     27.90 o 
   2   3  11       68.48       69.33      6.23 o 
   3   3  11       10.13       28.62      3.27 o 
   4   3  11      229.71      221.26      7.44 o 
   5   3  11      332.93      340.21     10.82 o 
   6   3  11      814.48      741.32     15.24 o 
   7   3  11        2.81      142.65      7.86 o 
   8   3  11       11.03       18.10      5.16 o 
   9   3  11      135.50      117.54     10.61 o 
  10   3  11       12.99       22.30      9.79 o 
   0   4  11     2475.32     2524.47     45.26 o 
   1   4  11       27.52       71.72      5.83 o 
   2   4  11     1752.85     1560.35     23.85 o 
   3   4  11      334.93      303.54      7.87 o 
   4   4  11     1231.68     1282.94     16.64 o 
   5   4  11       72.16       80.32      5.72 o 
   6   4  11      900.14      832.46     15.23 o 
   7   4  11      229.96      303.61     11.67 o 
   8   4  11      215.22      237.60      8.97 o 
   9   4  11      376.36      298.35     12.04 o 
  10   4  11      223.62      235.12     13.16 o 
   1   5  11       70.47      256.24     10.59 o 
   2   5  11     1216.70     1253.24     17.68 o 
   3   5  11      303.72      336.99     11.96 o 
   4   5  11     5091.02     5224.24     58.00 o 
   5   5  11      836.63      843.17     14.90 o 
   6   5  11      444.60      437.74     16.56 o 
   7   5  11     1271.62     1190.45     18.17 o 
   8   5  11      384.49      509.02     10.55 o 
   9   5  11        8.31       14.15      6.03 o 
  10   5  11       66.90       88.16     10.89 o 
   0   6  11     1145.45     1102.11     25.13 o 
   1   6  11        1.89        0.76      2.62 o 
   2   6  11     1564.29     1447.12     18.05 o 
   3   6  11     3828.46     3570.82     54.04 o 
   4   6  11     1054.34     1035.38     16.51 o 
   5   6  11      359.40      370.64     10.85 o 
   6   6  11     3015.61     2849.14     31.84 o 
   7   6  11     1193.63      947.69     16.19 o 
   8   6  11        4.69       -6.22      5.53 o 
   9   6  11      569.44      520.05     18.80 o 
  10   6  11       61.64       76.71      9.83 o 
   1   7  11      710.48      680.48     15.67 o 
   2   7  11     1051.83      978.11     14.26 o 
   3   7  11      261.77      244.79      8.67 o 
   4   7  11     2922.56     2766.77     31.64 o 
   5   7  11     1202.52     1255.82     18.87 o 
   6   7  11     1425.59     1466.57     19.65 o 
   7   7  11      250.60      235.76      9.28 o 
   8   7  11        0.16        4.42      6.12 o 
   9   7  11       73.78       78.61      9.11 o 
   0   8  11     2577.72     2956.40     49.11 o 
   1   8  11       11.96       28.43      3.66 o 
   2   8  11      233.67      222.10      8.47 o 
   3   8  11     1596.42     1500.77     23.00 o 
   4   8  11       19.96       26.19      5.23 o 
   5   8  11      700.95      619.74     12.06 o 
   6   8  11       53.58       52.17      5.99 o 
   7   8  11     1333.38     1433.55     21.34 o 
   8   8  11     1301.84     1191.99     28.55 o 
   9   8  11      130.92      145.12     18.55 o 
   1   9  11      497.73      493.42     10.31 o 
   2   9  11      990.86      883.41     15.50 o 
   3   9  11     1145.63      916.02     17.53 o 
   4   9  11     2569.51     2508.92     28.59 o 
   5   9  11     2101.01     2154.63     27.81 o 
   6   9  11       27.38       37.96      6.41 o 
   7   9  11       76.81      139.94     12.46 o 
   8   9  11       66.08      103.56      8.75 o 
   9   9  11      135.91      107.29     10.25 o 
   0  10  11     1272.01     1327.19     25.70 o 
   1  10  11        2.27       27.79      4.61 o 
   2  10  11      276.07      367.16     11.27 o 
   3  10  11       50.79       89.16      7.19 o 
   4  10  11       19.13      332.81      9.55 o 
   5  10  11        7.29        1.29      5.77 o 
   6  10  11      189.71      280.32     10.44 o 
   7  10  11      155.18      158.93      9.02 o 
   8  10  11       85.35      151.63      9.71 o 
   1  11  11       30.65       64.86      5.37 o 
   2  11  11     1025.14      984.26     15.83 o 
   3  11  11      199.75      224.41      8.90 o 
   4  11  11        4.37       72.98      6.15 o 
   5  11  11     1305.51     1249.10     19.97 o 
   6  11  11       22.82      132.54      8.35 o 
   7  11  11      750.95      662.77     15.14 o 
   8  11  11      347.59      354.26     14.32 o 
   0  12  11       17.07       41.59      7.88 o 
   1  12  11      548.53      511.68     12.00 o 
   2  12  11       35.10      131.77      7.38 o 
   3  12  11      798.77      715.83     14.19 o 
   4  12  11     1681.64     1479.60     18.75 o 
   5  12  11      530.56      605.57     14.60 o 
   6  12  11      286.34      356.27     11.84 o 
   7  12  11      129.78       80.36      8.31 o 
   8  12  11       58.22       99.66     10.17 o 
   1  13  11     1028.95      934.67     15.50 o 
   2  13  11        4.02       74.63      6.50 o 
   3  13  11       84.21      159.01      8.29 o 
   4  13  11      273.79      279.48      9.50 o 
   5  13  11      224.12      210.75     10.21 o 
   6  13  11        1.00        0.93      6.20 o 
   7  13  11      199.84      168.94     17.50 o 
   0  14  11     3469.63     3327.31     50.45 o 
   1  14  11      278.73      207.44      8.55 o 
   2  14  11      413.26      416.55     11.39 o 
   3  14  11        0.08        6.44      6.12 o 
   4  14  11       15.10       21.83      6.08 o 
   5  14  11       14.24       -1.96      7.34 o 
   6  14  11      359.04      340.49     11.07 o 
   1  15  11       65.31       61.71      6.97 o 
   2  15  11       15.28       62.32      7.11 o 
   3  15  11        0.06        3.65      6.31 o 
   4  15  11      300.29      270.43     11.46 o 
   5  15  11       43.25       75.41      7.54 o 
   0  16  11      493.72      469.12     25.35 o 
   1  16  11        1.59       91.40      9.25 o 
   2  16  11       60.64       63.72      7.67 o 
   3  16  11      292.26      317.13     11.17 o 
   4  16  11       10.06       68.78      8.40 o 
   1  17  11       57.32       48.26      7.77 o 
   2  17  11      254.24      246.93     10.58 o 
   3  17  11       57.48       59.79     13.00 o 
   0   0  12        0.87       68.17     11.19 o 
   1   0  12     4286.04     4068.78     83.15 o 
   2   0  12     2130.30     2605.61     78.29 o 
   3   0  12       10.99        5.21      3.80 o 
   4   0  12     2294.89     2221.72     39.15 o 
   5   0  12        3.04       20.60      5.77 o 
   6   0  12      149.56      220.70     14.97 o 
   7   0  12      194.88      264.01     16.63 o 
   8   0  12       66.50      117.89     13.97 o 
   9   0  12      338.08      351.06     32.99 o 
  10   0  12      336.69      326.54     30.62 o 
   1   1  12       97.22       85.03      6.10 o 
   2   1  12      111.00      138.89      8.86 o 
   3   1  12      507.32      405.75     11.48 o 
   4   1  12      244.17      267.21      6.89 o 
   5   1  12       39.88       94.10      4.66 o 
   6   1  12        3.12       19.98      7.97 o 
   7   1  12       63.52       74.76      8.10 o 
   8   1  12        0.02        6.08      7.06 o 
   9   1  12       37.56       34.40      8.17 o 
  10   1  12        3.76       47.29     14.57 o 
   0   2  12     5298.72     4810.50     97.06 o 
   1   2  12     1218.06     1254.19     20.10 o 
   2   2  12      222.32      225.00      9.15 o 
   3   2  12      534.77      420.24     12.12 o 
   4   2  12       60.27      114.21      5.06 o 
   5   2  12      114.91       88.20      5.12 o 
   6   2  12     1890.59     1814.98     29.17 o 
   7   2  12      689.94      527.08     15.56 o 
   8   2  12       13.61       22.35      7.50 o 
   9   2  12      148.90      122.39     10.32 o 
  10   2  12        0.54       -9.96     13.56 o 
   1   3  12      121.42      134.90      6.18 o 
   2   3  12        3.62       -1.60      3.44 o 
   3   3  12      399.73      399.89      9.80 o 
   4   3  12     7132.21     6685.58     71.82 o 
   5   3  12      442.67      483.75     11.91 o 
   6   3  12      504.65      533.12     14.92 o 
   7   3  12      364.28      353.65     14.06 o 
   8   3  12      184.51      266.75     11.38 o 
   9   3  12       12.19       23.29      7.23 o 
  10   3  12       18.61       40.37     14.81 o 
   0   4  12      666.10      920.20     21.89 o 
   1   4  12      433.78      483.63     10.76 o 
   2   4  12      420.05      577.45     12.01 o 
   3   4  12     1828.44     1817.85     21.22 o 
   4   4  12        0.01        3.99      3.53 o 
   5   4  12      172.51      181.40      7.41 o 
   6   4  12      421.51      595.80     13.36 o 
   7   4  12       31.27       56.87      7.39 o 
   8   4  12       14.53       19.21      6.94 o 
   9   4  12       94.53      122.96     10.52 o 
  10   4  12      176.25      180.72     27.94 o 
   1   5  12     3022.42     3374.60     45.72 o 
   2   5  12        7.62      124.71      7.36 o 
   3   5  12      929.08      784.29     12.04 o 
   4   5  12     6856.65     6685.11     72.94 o 
   5   5  12        0.68        2.07      4.81 o 
   6   5  12      692.68      672.56     16.44 o 
   7   5  12       39.11       42.84      7.17 o 
   8   5  12       47.66       54.94      7.80 o 
   9   5  12       40.13       30.36     10.49 o 
  10   5  12      499.64      468.98     20.67 o 
   0   6  12      259.28      315.60     14.00 o 
   1   6  12      445.77      257.56     19.46 o 
   2   6  12        0.28       27.37      4.57 o 
   3   6  12      299.20      373.08      9.38 o 
   4   6  12       20.64       53.49      5.01 o 
   5   6  12       73.40      121.74      7.24 o 
   6   6  12      833.60      713.87     15.06 o 
   7   6  12      697.95      669.98     16.16 o 
   8   6  12      165.62      210.57     11.51 o 
   9   6  12        2.17       35.95     10.84 o 
  10   6  12       82.69       80.12     12.88 o 
   1   7  12       89.95       86.38      5.82 o 
   2   7  12      289.57      335.43      8.72 o 
   3   7  12      144.36      142.90      6.54 o 
   4   7  12     1456.42     1651.95     21.42 o 
   5   7  12     4788.30     4854.92     55.93 o 
   6   7  12      371.75      386.56     10.12 o 
   7   7  12      271.05      266.07      9.52 o 
   8   7  12      354.84      429.60     12.09 o 
   9   7  12        7.38       44.01      8.62 o 
   0   8  12     1369.66     1482.28     40.47 o 
   1   8  12      308.65      323.37     11.18 o 
   2   8  12      649.28      724.91     16.02 o 
   3   8  12      834.39      830.51     14.92 o 
   4   8  12      808.61      903.54     15.32 o 
   5   8  12        0.47      228.42     10.06 o 
   6   8  12      377.69      325.38      9.64 o 
   7   8  12      191.11      165.75      8.20 o 
   8   8  12      349.67      431.82     16.23 o 
   9   8  12        7.67       27.76      8.52 o 
   1   9  12     2662.42     2335.09     36.71 o 
   2   9  12       29.21       71.40      6.09 o 
   3   9  12      328.78      685.40     15.06 o 
   4   9  12      943.14      840.67     16.32 o 
   5   9  12        0.03       43.21      7.84 o 
   6   9  12        3.12        5.47      7.44 o 
   7   9  12      951.32      812.92     16.68 o 
   8   9  12      246.56      304.71     14.92 o 
   9   9  12       95.47      108.40     11.82 o 
   0  10  12     4357.40     3690.66     61.41 o 
   1  10  12      840.21      763.63     16.50 o 
   2  10  12     1547.13     1537.04     25.09 o 
   3  10  12     1345.51     1382.98     21.71 o 
   4  10  12      140.82      278.06     11.05 o 
   5  10  12      196.15      213.31      8.71 o 
   6  10  12      894.52      916.06     16.57 o 
   7  10  12      215.89      266.55     11.11 o 
   8  10  12     1129.25     1115.77     20.76 o 
   1  11  12     3489.63     3015.00     34.08 o 
   2  11  12       59.84       60.24      7.20 o 
   3  11  12     1322.00     1319.17     21.59 o 
   4  11  12       59.19       84.27      7.94 o 
   5  11  12      593.95      597.70     13.16 o 
   6  11  12       12.95       49.21      6.97 o 
   7  11  12      154.73      125.18      8.62 o 
   8  11  12        0.16       10.32      8.33 o 
   0  12  12      467.04      719.90     18.32 o 
   1  12  12      233.57      261.51      9.56 o 
   2  12  12        1.96       33.82      6.05 o 
   3  12  12     1648.82     1481.35     23.81 o 
   4  12  12      115.86      141.34      9.16 o 
   5  12  12      241.31      239.50      9.47 o 
   6  12  12      170.95      235.94     10.15 o 
   7  12  12        5.20        1.23      9.64 o 
   1  13  12      262.11      279.30     10.22 o 
   2  13  12       59.42      133.09      7.82 o 
   3  13  12      127.57      156.03      8.26 o 
   4  13  12      811.43      881.99     24.20 o 
   5  13  12       43.84       35.75      9.21 o 
   6  13  12      134.51      111.93      8.62 o 
   7  13  12        1.04       28.65     10.03 o 
   0  14  12     1191.70     1048.60     23.32 o 
   1  14  12      329.86      233.61      9.15 o 
   2  14  12       79.28       74.13      7.25 o 
   3  14  12       89.41      101.16      7.89 o 
   4  14  12       19.94       34.96      7.72 o 
   5  14  12      322.52      276.51     13.83 o 
   6  14  12       60.58      105.22     11.36 o 
   1  15  12       43.91      100.71      7.70 o 
   2  15  12      467.37      418.08     11.83 o 
   3  15  12      131.35      152.84      9.07 o 
   4  15  12      621.37      722.33     17.04 o 
   5  15  12        1.45       48.75      8.69 o 
   0  16  12       84.23       22.72     10.10 o 
   1  16  12       66.50       50.96      7.37 o 
   2  16  12        5.29        6.57      6.83 o 
   3  16  12      202.26      183.97      9.43 o 
   4  16  12      345.87      319.37     14.37 o 
   1  17  12      125.78      182.42      9.63 o 
   2  17  12       39.68       23.60      7.66 o 
   1   1  13     3734.07     3881.97     56.92 o 
   2   1  13       15.93       85.55      7.28 o 
   3   1  13      448.64      413.10     10.69 o 
   4   1  13        6.74      102.54      4.65 o 
   5   1  13      811.78      746.19     11.60 o 
   6   1  13       71.84       93.40      7.95 o 
   7   1  13      943.66      924.38     20.14 o 
   8   1  13       29.49       66.86      8.61 o 
   9   1  13      217.98      258.90     13.26 o 
  10   1  13      511.87      426.46     23.99 o 
   0   2  13      333.42      353.40     16.13 o 
   1   2  13      414.97      381.98     14.64 o 
   2   2  13      578.76      659.37     39.60 o 
   3   2  13     5003.66     4762.44     61.22 o 
   4   2  13      123.57      156.70      6.10 o 
   5   2  13      711.86      739.16     14.35 o 
   6   2  13      920.85      936.30     26.21 o 
   7   2  13        1.39       -0.71      6.96 o 
   8   2  13       12.26       18.54      7.55 o 
   9   2  13       42.66       50.02      8.94 o 
  10   2  13       25.89       20.62     14.26 o 
   1   3  13      176.55      171.93      7.33 o 
   2   3  13      449.76      576.50     15.63 o 
   3   3  13      629.13      664.32     11.84 o 
   4   3  13      302.77      490.50     11.32 o 
   5   3  13      356.09      338.57     10.83 o 
   6   3  13      864.77      838.46     19.43 o 
   7   3  13     1598.26     1460.01     26.28 o 
   8   3  13      254.77      371.69     13.36 o 
   9   3  13      171.07      136.41      9.75 o 
  10   3  13        6.43       83.43     15.41 o 
   0   4  13      289.70      351.04     13.72 o 
   1   4  13       81.43      101.50      6.17 o 
   2   4  13      897.02      884.36     15.65 o 
   3   4  13     1980.13     1731.47     21.91 o 
   4   4  13       42.28      130.79      6.30 o 
   5   4  13      603.77      548.23     12.28 o 
   6   4  13      566.16      502.77     13.78 o 
   7   4  13     1077.19      936.36     18.79 o 
   8   4  13       63.81       60.23      7.96 o 
   9   4  13      660.23      589.67     16.28 o 
  10   4  13        0.48       59.16     12.38 o 
   1   5  13      134.21      110.08      6.51 o 
   2   5  13      193.07      238.32     16.63 o 
   3   5  13        7.03       77.62      4.84 o 
   4   5  13     2245.04     2320.81     26.98 o 
   5   5  13      582.15      637.18     13.48 o 
   6   5  13      186.09      192.06      8.80 o 
   7   5  13        2.58       28.88      6.97 o 
   8   5  13      102.65      141.58      9.63 o 
   9   5  13        1.38        2.40      8.13 o 
  10   5  13      162.63      184.01     15.20 o 
   0   6  13     2285.50     2200.40     42.63 o 
   1   6  13        0.30       38.78      6.62 o 
   2   6  13        6.19       43.35      5.83 o 
   3   6  13     1078.26     1068.24     18.90 o 
   4   6  13       52.84      530.89     11.24 o 
   5   6  13      120.83      127.74      7.66 o 
   6   6  13       47.08       59.53      6.98 o 
   7   6  13      106.32      211.23     10.40 o 
   8   6  13       13.10       38.94      7.93 o 
   9   6  13     1051.23     1045.48     29.54 o 
   1   7  13      169.03      114.32     10.23 o 
   2   7  13       16.08       37.75      4.83 o 
   3   7  13      370.65      299.20      9.46 o 
   4   7  13     2598.09     2511.03     29.65 o 
   5   7  13     2955.01     2919.58     36.73 o 
   6   7  13      278.83      271.15     10.95 o 
   7   7  13       43.06      106.09      8.97 o 
   8   7  13      447.63      430.67     14.89 o 
   9   7  13      202.12      208.47     15.24 o 
   0   8  13      819.53      994.30     32.84 o 
   1   8  13      179.55      199.57     22.63 o 
   2   8  13       21.60      126.96      6.91 o 
   3   8  13      625.00      602.67     19.16 o 
   4   8  13      130.03      148.18      7.50 o 
   5   8  13      547.32      529.48     16.62 o 
   6   8  13      494.23      454.72     13.46 o 
   7   8  13     1057.19      973.48     20.15 o 
   8   8  13        0.36      119.95     10.05 o 
   9   8  13      106.79      149.20     14.20 o 
   1   9  13     1110.77     1084.36     28.26 o 
   2   9  13        8.16       47.00      6.62 o 
   3   9  13      512.42      522.22     13.10 o 
   4   9  13     1215.06     1524.88     23.52 o 
   5   9  13       45.03       52.15      8.04 o 
   6   9  13       16.40       29.87      8.05 o 
   7   9  13      443.28      509.67     17.02 o 
   8   9  13       77.98      117.92      8.66 o 
   0  10  13      623.82      588.76     27.20 o 
   1  10  13     2593.29     2416.48     35.54 o 
   2  10  13      568.13      603.70     14.04 o 
   3  10  13      964.96      901.57     17.20 o 
   4  10  13       47.49       40.77      7.15 o 
   5  10  13      293.41      285.82     13.01 o 
   6  10  13      111.52      375.58     14.55 o 
   7  10  13      253.05      202.70     12.74 o 
   8  10  13      571.38      607.79     19.60 o 
   1  11  13        4.58       50.80      7.48 o 
   2  11  13        5.26       49.44      7.14 o 
   3  11  13      335.88      300.59     11.38 o 
   4  11  13       36.17       38.38      7.16 o 
   5  11  13       52.06       86.46     11.61 o 
   6  11  13        2.10       10.44      9.51 o 
   7  11  13       16.05       31.89      7.21 o 
   8  11  13       45.33       33.65      7.88 o 
   0  12  13     1104.23     1086.07     26.36 o 
   1  12  13       12.21      157.01      9.13 o 
   2  12  13      220.97      200.59     10.22 o 
   3  12  13     1419.55     1140.50     20.54 o 
   4  12  13       14.12       34.05      8.39 o 
   5  12  13      340.20      279.35     13.36 o 
   6  12  13       80.01      101.33     14.74 o 
   7  12  13        4.08       28.26      8.89 o 
   1  13  13        4.14        9.47      5.95 o 
   2  13  13        0.39        2.49      6.97 o 
   3  13  13       31.24       53.70      8.01 o 
   4  13  13      136.84      176.95     11.46 o 
   5  13  13       94.21      149.05     11.30 o 
   6  13  13       67.41       33.91      9.84 o 
   0  14  13      113.62       78.22     16.82 o 
   1  14  13        3.23        9.33      6.33 o 
   2  14  13       58.77       62.93      7.23 o 
   3  14  13      472.57      534.65     15.68 o 
   4  14  13        4.04       -0.75      8.49 o 
   5  14  13      354.03      328.67     15.04 o 
   6  14  13        5.13       -7.43      9.44 o 
   1  15  13       53.65       39.90      7.32 o 
   2  15  13        1.03       62.06      7.70 o 
   3  15  13       12.56       62.02      7.79 o 
   4  15  13      106.62      228.22     13.38 o 
   5  15  13        0.64       16.83      9.99 o 
   0  16  13        7.33        4.04      9.54 o 
   1  16  13       10.50        9.70      6.93 o 
   2  16  13        6.93       11.11      7.50 o 
   3  16  13      633.83      561.51     14.92 o 
   1  17  13      362.01      318.25     11.71 o 
   0   0  14     3427.71     4122.73    121.39 o 
   1   0  14     7159.75     6793.21    193.63 o 
   2   0  14      563.81      332.78     21.67 o 
   3   0  14      151.96      441.87     14.72 o 
   4   0  14      911.04      683.70     14.34 o 
   5   0  14     1331.18     1328.20     26.23 o 
   6   0  14      909.24      784.74     34.12 o 
   7   0  14      212.19      198.50     15.23 o 
   8   0  14      128.38      111.27     13.95 o 
   9   0  14      116.23      106.52     19.21 o 
  10   0  14       27.40       34.34     21.27 o 
   1   1  14      779.95      736.52     16.90 o 
   2   1  14       28.41      116.59      7.63 o 
   3   1  14        1.48       13.51      4.66 o 
   4   1  14     1644.59     1608.85     18.14 o 
   5   1  14      129.62      184.76      7.47 o 
   6   1  14      702.14      716.87     17.19 o 
   7   1  14      307.42      283.39     12.98 o 
   8   1  14      357.21      354.56     14.89 o 
   9   1  14       10.74        7.23      8.17 o 
  10   1  14      104.09      108.76     16.31 o 
   0   2  14      275.11      229.47     14.79 o 
   1   2  14       21.16       65.22      5.80 o 
   2   2  14     4147.76     3882.08     57.36 o 
   3   2  14      458.61      506.17     13.93 o 
   4   2  14      207.99      201.76      7.47 o 
   5   2  14       21.12       74.31      6.11 o 
   6   2  14     1754.56     1732.37     31.47 o 
   7   2  14       28.07       26.79      7.52 o 
   8   2  14      275.80      332.83     19.55 o 
   9   2  14        0.09        0.48      8.08 o 
  10   2  14      121.47      138.33     14.17 o 
   1   3  14       33.17       37.37      4.90 o 
   2   3  14     2809.89     2561.25     40.62 o 
   3   3  14       74.44      119.65      8.03 o 
   4   3  14     1809.57     1769.09     22.67 o 
   5   3  14       25.28       42.34      5.85 o 
   6   3  14        1.56       21.64      6.99 o 
   7   3  14        6.36        6.07      6.98 o 
   8   3  14      147.52      189.14     10.33 o 
   9   3  14      207.80      203.39     11.21 o 
  10   3  14       74.26       43.19     15.15 o 
   0   4  14       45.56       66.95     10.71 o 
   1   4  14        0.09        0.87      4.30 o 
   2   4  14      783.93      694.14     16.88 o 
   3   4  14        3.26       -2.71      3.28 o 
   4   4  14      143.42      125.70      5.79 o 
   5   4  14      854.34      822.54     15.00 o 
   6   4  14     2196.95     2060.68     35.71 o 
   7   4  14      190.23      206.63     10.13 o 
   8   4  14      353.62      337.36     13.43 o 
   9   4  14       13.15       20.55      8.39 o 
   1   5  14      419.50      441.65     20.47 o 
   2   5  14      215.40      215.34     11.05 o 
   3   5  14        5.85       20.06      6.60 o 
   4   5  14     1558.39     1422.28     18.88 o 
   5   5  14       29.10      225.66      9.34 o 
   6   5  14       33.02       52.58      7.33 o 
   7   5  14        9.42       26.04      7.07 o 
   8   5  14      226.36      269.96     12.02 o 
   9   5  14        0.35       32.90      8.12 o 
   0   6  14      171.60      230.34     13.58 o 
   1   6  14      438.34      454.36     14.84 o 
   2   6  14       85.40      126.55     10.51 o 
   3   6  14     2181.21     2060.84     29.85 o 
   4   6  14     1027.58      928.99     14.88 o 
   5   6  14     1767.56     1596.92     23.34 o 
   6   6  14      527.55      536.35     13.67 o 
   7   6  14       26.45       61.30      7.87 o 
   8   6  14       41.42       66.51      8.60 o 
   9   6  14       30.58       71.36     10.25 o 
   1   7  14      428.96      388.96     16.66 o 
   2   7  14      345.34      273.94     22.05 o 
   3   7  14       47.22      101.55      7.10 o 
   4   7  14     2748.23     2761.94     32.14 o 
   5   7  14       13.70      334.64     13.24 o 
   6   7  14       75.65       64.06      7.55 o 
   7   7  14      417.98      436.46     14.52 o 
   8   7  14      140.10      177.90     10.84 o 
   9   7  14       32.39       60.54     12.36 o 
   0   8  14      463.24      477.53     22.91 o 
   1   8  14        6.75      372.88     17.33 o 
   2   8  14      410.82      376.02     13.85 o 
   3   8  14      265.09      265.11     10.23 o 
   4   8  14      864.47      841.56     15.16 o 
   5   8  14        0.23       14.07      6.56 o 
   6   8  14        3.93       11.62      6.78 o 
   7   8  14       48.61      191.27     10.87 o 
   8   8  14       61.08      103.55      9.82 o 
   1   9  14        0.54        1.31      8.39 o 
   2   9  14       13.50       75.43      7.33 o 
   3   9  14       52.07      148.97     11.06 o 
   4   9  14     3680.04     3502.26     42.67 o 
   5   9  14      216.36      232.42     10.66 o 
   6   9  14      237.54      202.25     10.26 o 
   7   9  14       16.27       99.55     10.62 o 
   8   9  14       62.76       96.53     13.80 o 
   0  10  14      263.51      580.80     27.54 o 
   1  10  14      344.60      417.48     17.46 o 
   2  10  14     2214.64     2020.07     31.39 o 
   3  10  14      164.98      184.11      9.01 o 
   4  10  14      113.06      196.83      9.48 o 
   5  10  14       98.02      162.80     10.43 o 
   6  10  14     1082.20      941.71     20.68 o 
   7  10  14       46.47       17.24     11.93 o 
   8  10  14       14.96       59.26     10.88 o 
   1  11  14     1144.47     1006.88     25.53 o 
   2  11  14       11.83       19.97      7.16 o 
   3  11  14        9.76       82.21      7.84 o 
   4  11  14        8.54       12.32      7.69 o 
   5  11  14      265.15      226.05     12.29 o 
   6  11  14       84.35      139.49     10.94 o 
   7  11  14      194.61      211.09     13.72 o 
   0  12  14      822.09      866.64     47.49 o 
   1  12  14       13.09      109.94      9.51 o 
   2  12  14      132.61      157.87      9.27 o 
   3  12  14      535.63      539.10     14.84 o 
   4  12  14      317.37      377.27     14.78 o 
   5  12  14      250.01      243.85     15.96 o 
   6  12  14      368.01      349.23     15.08 o 
   7  12  14      122.66      117.54     12.29 o 
   1  13  14      128.97      179.86     10.98 o 
   2  13  14      142.65      143.06      9.53 o 
   3  13  14      207.27      165.62      9.99 o 
   4  13  14       57.17       77.44     12.12 o 
   5  13  14       47.61       49.11     12.08 o 
   6  13  14       90.85       71.90     10.75 o 
   0  14  14      535.58      476.81     19.45 o 
   1  14  14       70.73       75.34      9.52 o 
   2  14  14        0.01       -1.35      7.38 o 
   3  14  14       54.90      207.98     11.29 o 
   4  14  14      109.05       94.59     10.75 o 
   5  14  14        4.22       17.21      9.74 o 
   1  15  14       27.67      123.48      8.60 o 
   2  15  14      507.01      438.65     16.94 o 
   3  15  14      167.22      159.91     10.92 o 
   4  15  14      132.93      173.64     16.67 o 
   0  16  14      514.91      416.16     17.74 o 
   1  16  14       17.32        3.47      7.43 o 
   2  16  14        1.70       -0.08      7.39 o 
   3  16  14       24.25      141.11      9.47 o 
   1   1  15       17.17       47.48      6.27 o 
   2   1  15     2043.87     1758.52     34.55 o 
   3   1  15        2.63       51.80      6.36 o 
   4   1  15     1096.28     1071.66     17.35 o 
   5   1  15      865.75      909.88     17.63 o 
   6   1  15       19.22       60.93      8.45 o 
   7   1  15        6.60       41.75      7.86 o 
   8   1  15        1.95        0.73      7.80 o 
   9   1  15        5.11       10.72      8.68 o 
   0   2  15      197.97      431.58     18.98 o 
   1   2  15      209.03      399.24     11.79 o 
   2   2  15      657.02      593.20     30.15 o 
   3   2  15      679.24      721.39     17.83 o 
   4   2  15       90.11       95.92      7.01 o 
   5   2  15       27.59       34.87      5.89 o 
   6   2  15      195.87      217.34     12.01 o 
   7   2  15      257.19      250.21     12.30 o 
   8   2  15     1301.96     1115.56     26.68 o 
   9   2  15       79.54      154.00     11.64 o 
   1   3  15      246.49      326.96     10.02 o 
   2   3  15      138.16      332.76     17.65 o 
   3   3  15      512.16      450.36     13.85 o 
   4   3  15     2044.89     1977.72     33.81 o 
   5   3  15      316.19      244.66     10.68 o 
   6   3  15      252.82      236.89     10.77 o 
   7   3  15        0.02       62.36      8.41 o 
   8   3  15      159.81      139.95      9.73 o 
   9   3  15        5.51       21.94      7.95 o 
   0   4  15      827.67      651.62     19.31 o 
   1   4  15       25.66      202.65      8.74 o 
   2   4  15      900.59      861.79     19.34 o 
   3   4  15     1062.29     1086.66     20.25 o 
   4   4  15      157.43      168.82      9.19 o 
   5   4  15     4130.48     4031.55     51.70 o 
   6   4  15      899.63      744.65     16.50 o 
   7   4  15        0.00       -0.52      6.49 o 
   8   4  15       94.66      104.82      9.24 o 
   9   4  15       95.07       59.94      8.84 o 
   1   5  15      321.87      402.80     13.87 o 
   2   5  15      215.76      222.74     11.32 o 
   3   5  15      207.90      228.27     11.85 o 
   4   5  15        7.14       42.37      5.62 o 
   5   5  15     1876.89     1674.83     29.05 o 
   6   5  15       10.80       27.55      6.91 o 
   7   5  15        6.97       27.32      7.99 o 
   8   5  15        1.65        1.05      7.19 o 
   9   5  15        2.55        7.64     10.16 o 
   0   6  15     1561.15     1585.92     34.54 o 
   1   6  15      323.47      362.04     14.16 o 
   2   6  15     1906.94     1667.64     35.42 o 
   3   6  15      437.17      308.91     18.77 o 
   4   6  15      282.31      319.65     11.86 o 
   5   6  15        0.32       24.27      6.27 o 
   6   6  15     1209.59     1173.76     21.43 o 
   7   6  15      173.94      177.18     10.23 o 
   8   6  15       24.07       44.80      8.32 o 
   9   6  15       37.37       97.07     10.98 o 
   1   7  15     1140.45     1075.92     27.53 o 
   2   7  15     1674.47     1520.03     26.73 o 
   3   7  15        8.85       46.05      7.60 o 
   4   7  15     1468.15     1381.90     21.81 o 
   5   7  15        2.38       64.62      7.17 o 
   6   7  15      469.37      605.13     14.88 o 
   7   7  15       66.64      202.59     10.91 o 
   8   7  15      338.56      304.78     13.27 o 
   9   7  15       85.27       97.01     13.46 o 
   0   8  15       58.51       85.46     16.14 o 
   1   8  15      183.66      209.77     10.98 o 
   2   8  15      640.54      600.16     19.60 o 
   3   8  15      889.66      784.28     19.13 o 
   4   8  15      516.72      431.18     11.61 o 
   5   8  15        0.02        9.69      8.44 o 
   6   8  15      374.95      356.08     12.98 o 
   7   8  15        8.35       42.62      8.36 o 
   8   8  15       81.18       29.98     11.26 o 
   1   9  15     1813.67     1690.68     33.21 o 
   2   9  15      743.98      605.52     19.43 o 
   3   9  15      112.16      156.51      9.26 o 
   4   9  15      552.43      577.36     14.49 o 
   5   9  15       38.52       59.81      7.67 o 
   6   9  15       23.63       38.70      7.82 o 
   7   9  15     2288.60     2142.45     33.64 o 
   8   9  15      676.93      581.05     19.42 o 
   0  10  15      615.08      535.33     27.16 o 
   1  10  15       17.14       27.08      9.58 o 
   2  10  15      276.71      211.30     13.97 o 
   3  10  15        9.14      121.43      9.13 o 
   4  10  15        0.70       -2.80      7.83 o 
   5  10  15       26.50       43.43      8.40 o 
   6  10  15       94.22      119.15     10.50 o 
   7  10  15        0.07       12.41      9.45 o 
   1  11  15      409.44      636.70     21.08 o 
   2  11  15      275.26      231.32     14.40 o 
   3  11  15      809.23      665.79     17.39 o 
   4  11  15      640.78      580.73     16.58 o 
   5  11  15      743.00      667.55     17.91 o 
   6  11  15        9.17       17.77     13.90 o 
   7  11  15        3.72        0.86     13.62 o 
   0  12  15      261.25      277.25     22.73 o 
   1  12  15      111.39      130.77     16.66 o 
   2  12  15      228.79      171.52     10.53 o 
   3  12  15        5.27       93.84      8.38 o 
   4  12  15        8.54       19.63      8.36 o 
   5  12  15        3.88       22.56      8.98 o 
   6  12  15      105.79      125.53     11.36 o 
   1  13  15      576.87      454.94     15.75 o 
   2  13  15       22.35       -2.72      7.65 o 
   3  13  15       19.22       26.22      7.58 o 
   4  13  15      413.02      410.04     15.72 o 
   5  13  15      274.11      264.87     13.92 o 
   6  13  15       67.01       49.04     10.39 o 
   0  14  15      219.69      172.88     21.87 o 
   1  14  15       89.48       90.95      9.70 o 
   2  14  15      703.20      634.04     18.48 o 
   3  14  15      649.83      586.98     17.26 o 
   4  14  15        3.11        0.41      9.15 o 
   5  14  15        5.87        9.69     10.08 o 
   1  15  15        0.61       12.75      8.76 o 
   2  15  15      279.76      210.66     11.79 o 
   3  15  15      499.31      453.94     15.76 o 
   4  15  15      342.05      267.74     16.49 o 
   0  16  15       38.01       64.05     20.56 o 
   1  16  15       85.13       50.32      8.10 o 
   2  16  15      121.88      211.17     12.48 o 
   0   0  16        0.61       17.96     11.19 o 
   1   0  16     4287.04     4404.14     92.64 o 
   3   0  16      539.48      450.27     21.30 o 
   4   0  16      617.42      522.46     16.97 o 
   5   0  16     4953.70     4445.31    136.84 o 
   6   0  16      285.27      265.02     17.67 o 
   7   0  16      729.36      598.80     24.14 o 
   8   0  16       10.87      214.05     17.20 o 
   9   0  16      419.27      428.79     41.12 o 
   1   1  16       41.20       62.53      7.27 o 
   2   1  16       45.75       33.92      7.45 o 
   3   1  16      960.05      995.95     23.27 o 
   4   1  16       61.70       97.31      6.50 o 
   5   1  16       29.82      190.06     20.98 o 
   6   1  16      393.73      371.95     16.63 o 
   7   1  16       73.54       78.91      8.78 o 
   8   1  16      128.15      144.53     10.94 o 
   9   1  16        5.66        5.68      8.71 o 
   0   2  16      803.38      787.86     21.57 o 
   1   2  16      235.04      245.73     10.28 o 
   2   2  16      810.26      724.20     19.97 o 
   3   2  16      343.39      302.34     23.33 o 
   4   2  16       48.81       89.92      7.38 o 
   5   2  16      140.31      149.48     12.15 o 
   6   2  16      363.75      349.41     13.71 o 
   7   2  16        0.75       -1.52      7.40 o 
   8   2  16       19.98       35.67      8.71 o 
   9   2  16       38.18       42.26     12.20 o 
   1   3  16       11.59        2.69      4.84 o 
   2   3  16       39.12       64.79      7.55 o 
   3   3  16      606.57      582.71     16.12 o 
   4   3  16      852.66      832.60     17.53 o 
   5   3  16       54.36       74.08     10.80 o 
   6   3  16       19.35       26.65      7.28 o 
   7   3  16       46.96       52.23      8.59 o 
   8   3  16        0.98      132.82      9.79 o 
   9   3  16        0.03        7.86      8.10 o 
   0   4  16      261.88      263.77     14.24 o 
   1   4  16       71.74       76.75      6.57 o 
   2   4  16     1103.48      904.62     20.39 o 
   3   4  16      620.97      714.41     16.50 o 
   4   4  16       72.60      126.66      9.18 o 
   5   4  16       36.96       67.10      7.55 o 
   6   4  16        5.09       45.96      7.25 o 
   7   4  16      248.56      205.94     10.63 o 
   8   4  16        0.56        1.93      7.24 o 
   9   4  16       85.66      127.39     10.53 o 
   1   5  16     2003.50     1928.83     28.11 o 
   2   5  16       25.89      131.36      9.67 o 
   3   5  16        0.45       30.58      6.74 o 
   4   5  16      586.97      553.32     15.64 o 
   5   5  16      245.49      226.61     11.04 o 
   6   5  16        0.02       -3.98      6.40 o 
   7   5  16      597.33      580.53     15.88 o 
   8   5  16       91.64       95.88      9.43 o 
   9   5  16      236.09      298.82     15.29 o 
   0   6  16       11.38       65.94      9.75 o 
   1   6  16      324.23      249.17     10.64 o 
   2   6  16        2.23      137.80      9.28 o 
   3   6  16      506.75      438.61     14.36 o 
   4   6  16      329.19      297.90     13.10 o 
   5   6  16      683.24      784.47     18.17 o 
   6   6  16      390.99      294.15     12.47 o 
   7   6  16        1.18       12.14      7.42 o 
   8   6  16       57.65       45.26      8.60 o 
   1   7  16      418.57      611.49     16.53 o 
   2   7  16      609.66      621.48     25.53 o 
   3   7  16     1683.80     1486.81     27.03 o 
   4   7  16      504.97      562.94     16.77 o 
   5   7  16     1815.21     1910.87     27.29 o 
   6   7  16      216.82      221.89     10.16 o 
   7   7  16       99.57      114.82      9.59 o 
   8   7  16      270.12      253.06     12.66 o 
   0   8  16      288.13      218.75     18.20 o 
   1   8  16     1065.79      906.07     20.73 o 
   2   8  16      208.95      255.87     21.73 o 
   3   8  16      730.78      766.41     19.38 o 
   4   8  16      160.53      176.76     13.05 o 
   5   8  16     1646.08     1489.96     23.46 o 
   6   8  16        0.43       20.68      7.22 o 
   7   8  16      223.62      178.80     11.15 o 
   8   8  16       55.00       31.58      8.96 o 
   1   9  16        2.59       48.06      9.81 o 
   2   9  16      455.24      438.83     17.65 o 
   3   9  16      557.03      493.74     19.75 o 
   4   9  16      718.43      608.12     16.52 o 
   5   9  16        0.25       -0.56      6.71 o 
   6   9  16      949.98      988.72     19.48 o 
   7   9  16        0.01       51.85      9.08 o 
   0  10  16      510.83      518.20     27.25 o 
   1  10  16      285.32      256.19     14.84 o 
   2  10  16       50.58       52.92     10.04 o 
   3  10  16      752.23      850.31     28.01 o 
   4  10  16      450.89      581.29     18.57 o 
   5  10  16       12.18       28.19      8.25 o 
   6  10  16        0.47        6.64      8.45 o 
   7  10  16      618.55      607.80     19.54 o 
   1  11  16      151.96      107.62     11.98 o 
   2  11  16       79.71       39.38     10.35 o 
   3  11  16      167.96      168.51     13.25 o 
   4  11  16      382.94      391.38     14.77 o 
   5  11  16      375.56      386.23     15.13 o 
   6  11  16       27.59      128.39     11.06 o 
   7  11  16      145.58      154.13     13.02 o 
   0  12  16      154.48      208.31     20.85 o 
   1  12  16      320.00      269.12     16.28 o 
   2  12  16      198.82      200.03     15.00 o 
   3  12  16      113.95      191.28     11.30 o 
   4  12  16       38.47       66.72      9.46 o 
   5  12  16       43.40       66.83     10.13 o 
   6  12  16       98.44      137.60     13.26 o 
   1  13  16      414.19      413.48     19.68 o 
   2  13  16        5.22       10.97     11.08 o 
   3  13  16      390.56      291.66     13.93 o 
   4  13  16       10.59        7.83      8.90 o 
   5  13  16      842.55      844.87     21.16 o 
   0  14  16      462.73      370.34     27.35 o 
   1  14  16      154.79      154.85     14.96 o 
   2  14  16      731.02      576.81     17.92 o 
   3  14  16        5.99       29.00      8.43 o 
   4  14  16       17.01       14.99      9.61 o 
   1  15  16      407.69      438.35     16.76 o 
   2  15  16       16.40       32.12      9.55 o 
   3  15  16      263.95      277.91     14.84 o 
   1   1  17     1669.22     1617.48     29.92 o 
   2   1  17        7.85       11.16      3.96 o 
   3   1  17       61.93      109.18      9.65 o 
   4   1  17     2671.48     2656.82     34.92 o 
   5   1  17      409.58      449.42     24.05 o 
   6   1  17        0.07       -1.21      6.99 o 
   7   1  17     1282.38     1368.22     26.16 o 
   8   1  17       49.29       38.03      9.08 o 
   9   1  17        7.76       29.85      9.72 o 
   0   2  17      679.52      790.46     22.03 o 
   1   2  17      365.48      388.04     12.52 o 
   2   2  17      170.20      182.88     10.49 o 
   3   2  17        4.17       16.61      5.27 o 
   4   2  17      228.90      201.57      9.81 o 
   5   2  17      318.48      377.05     17.76 o 
   6   2  17     1344.15     1258.05     38.15 o 
   7   2  17       12.49       21.12      8.10 o 
   8   2  17       91.08       86.95     12.38 o 
   9   2  17       13.46       35.00      9.85 o 
   1   3  17        0.02      111.25      7.41 o 
   2   3  17        3.01       10.18      3.52 o 
   3   3  17      124.75      111.01      8.10 o 
   4   3  17      470.61      497.67     14.27 o 
   5   3  17      347.37      402.52     18.81 o 
   6   3  17       85.06      122.97      9.48 o 
   7   3  17      212.37      164.21      9.97 o 
   8   3  17       25.81       37.36      8.25 o 
   9   3  17       11.33       34.14      9.04 o 
   0   4  17      233.34      312.87     15.44 o 
   1   4  17     1591.52     1402.09     22.73 o 
   2   4  17     1752.92     1574.58     29.70 o 
   3   4  17      453.64      407.68     14.08 o 
   4   4  17      444.10      451.50     14.20 o 
   5   4  17      607.41      650.32     19.92 o 
   6   4  17      408.28      392.38     13.37 o 
   7   4  17       27.69       22.97      7.48 o 
   8   4  17      264.13      263.52     12.47 o 
   9   4  17      495.87      511.63     16.75 o 
   1   5  17      603.08      462.07     13.13 o 
   2   5  17      539.59      455.69     13.23 o 
   3   5  17      684.43      719.40     17.70 o 
   4   5  17      245.16      314.48     13.01 o 
   5   5  17     1674.72     1738.17     34.21 o 
   6   5  17      386.53      334.03     17.87 o 
   7   5  17       23.09       21.36      7.42 o 
   8   5  17        3.83       -2.13      8.66 o 
   0   6  17        0.74       16.91      8.71 o 
   1   6  17       24.10       17.53      6.43 o 
   2   6  17     1237.26     1346.94     25.25 o 
   3   6  17      319.87      337.33     14.16 o 
   4   6  17      268.74      351.83     14.27 o 
   5   6  17      309.49      309.67     16.28 o 
   6   6  17      260.48      293.65     12.67 o 
   7   6  17       91.35       84.72      8.96 o 
   8   6  17      620.01      651.38     17.75 o 
   1   7  17        7.12        1.17      7.01 o 
   2   7  17      388.49      424.90     18.72 o 
   3   7  17       50.01      161.48     10.83 o 
   4   7  17      972.49      927.78     24.35 o 
   5   7  17      429.28      424.01     16.01 o 
   6   7  17       52.51       62.20      8.25 o 
   7   7  17      203.02      152.56     10.50 o 
   8   7  17       51.76      135.98     10.88 o 
   0   8  17      147.31      142.33     16.60 o 
   1   8  17       39.09      156.50     10.82 o 
   2   8  17     1182.96     1067.25     22.98 o 
   3   8  17      304.66      535.26     17.18 o 
   4   8  17      267.31      227.29     14.48 o 
   5   8  17       96.93      133.24     10.57 o 
   6   8  17        1.00       -5.90      7.19 o 
   7   8  17      874.03      937.83     26.16 o 
   8   8  17       72.66      110.25     10.74 o 
   1   9  17      893.72      857.11     23.49 o 
   2   9  17      283.16      257.19     14.61 o 
   3   9  17       57.65       56.40      9.31 o 
   4   9  17      258.73      305.24     16.71 o 
   5   9  17      104.99      129.56     10.11 o 
   6   9  17      285.68      350.52     13.41 o 
   7   9  17       45.21       75.24      9.67 o 
   0  10  17      845.48      601.54     29.21 o 
   1  10  17        3.34      -10.07      8.99 o 
   2  10  17      118.99      210.92     14.20 o 
   3  10  17        0.04       86.02     11.33 o 
   4  10  17        0.79       38.35     12.71 o 
   5  10  17      364.45      427.32     15.39 o 
   6  10  17      365.04      391.23     17.90 o 
   7  10  17       48.61       54.30     10.82 o 
   1  11  17        1.36       16.71     10.15 o 
   2  11  17     1112.00     1022.33     26.99 o 
   3  11  17       66.39       65.50     11.14 o 
   4  11  17      157.15      202.06     12.89 o 
   5  11  17       24.21       18.63     12.24 o 
   6  11  17      678.90      581.84     18.25 o 
   0  12  17     2519.91     2098.96     68.52 o 
   1  12  17      490.75      394.11     19.47 o 
   2  12  17      490.39      412.54     19.74 o 
   3  12  17        4.97        7.06     10.11 o 
   4  12  17        8.54        3.74      9.13 o 
   5  12  17      239.89      282.77     14.06 o 
   1  13  17        4.20       12.72     11.14 o 
   2  13  17      109.29       88.18     12.96 o 
   3  13  17        6.55       28.75      8.87 o 
   4  13  17        6.93       -2.51      9.73 o 
   5  13  17        0.02       49.74     10.45 o 
   0  14  17      188.86      213.81     23.17 o 
   1  14  17      104.64       99.85     13.79 o 
   2  14  17       15.84       10.58     11.57 o 
   3  14  17       21.44       35.90     10.94 o 
   1  15  17      555.87      526.17     24.30 o 
   2  15  17      176.87      314.59     15.56 o 
   0   0  18      256.94      401.37     29.12 o 
   1   0  18      171.66      219.48     17.07 o 
   2   0  18        1.90      102.15     12.76 o 
   3   0  18     1068.28     1087.49     26.75 o 
   4   0  18     1267.28     1220.75     28.76 o 
   5   0  18        9.68      196.43     26.18 o 
   6   0  18       64.91       35.81     18.38 o 
   7   0  18      108.63      110.32     13.95 o 
   8   0  18       21.36       19.59     20.01 o 
   9   0  18      481.18      431.13     51.28 o 
   1   1  18     1127.08     1081.34     23.27 o 
   2   1  18      724.89      706.53     16.50 o 
   3   1  18       52.93       99.20      7.95 o 
   4   1  18       14.46       32.81      6.14 o 
   5   1  18      144.02      212.13     18.41 o 
   6   1  18        1.38       32.45     12.87 o 
   7   1  18      260.76      263.05     13.04 o 
   8   1  18        0.00       13.08      8.55 o 
   9   1  18       13.81        8.94     11.18 o 
   0   2  18       39.68       40.69     10.69 o 
   1   2  18      259.29      230.73     10.85 o 
   2   2  18      610.48      590.65     15.46 o 
   3   2  18      254.11      252.29     11.57 o 
   4   2  18        1.41       25.67      7.01 o 
   5   2  18      381.94      348.20     23.64 o 
   6   2  18       30.78       77.66     14.06 o 
   7   2  18       31.95       33.19     12.33 o 
   8   2  18       19.06       18.36     10.86 o 
   1   3  18      277.46      313.15     11.35 o 
   2   3  18       38.88      116.83      8.08 o 
   3   3  18       36.02       44.50      6.77 o 
   4   3  18       34.57       38.85      7.45 o 
   5   3  18      806.71      839.45     25.62 o 
   6   3  18       16.99       69.39     15.67 o 
   7   3  18        0.88       25.34      7.69 o 
   8   3  18        0.26        9.30      7.88 o 
   0   4  18       94.81       62.20     14.69 o 
   1   4  18      172.53      161.80      8.92 o 
   2   4  18        6.06       37.49      6.80 o 
   3   4  18       40.34       85.86      8.53 o 
   4   4  18      152.96      156.99     10.06 o 
   5   4  18     1078.28      923.04     23.63 o 
   6   4  18        0.15       14.91      9.83 o 
   7   4  18      198.20      206.06     11.05 o 
   8   4  18       11.11       28.29      8.41 o 
   1   5  18       84.60      101.21      8.08 o 
   2   5  18       83.50      112.36      8.46 o 
   3   5  18     1601.84     1475.64     26.95 o 
   4   5  18       13.26       50.70      8.00 o 
   5   5  18     1074.49     1043.48     34.05 o 
   6   5  18        0.69       -4.68      9.24 o 
   7   5  18      280.21      255.66     12.17 o 
   8   5  18       13.38       43.80      9.20 o 
   0   6  18     2068.91     1684.02     37.99 o 
   1   6  18      115.69      110.65      8.63 o 
   2   6  18      100.78      141.95      9.28 o 
   3   6  18        0.19       -4.07      7.40 o 
   4   6  18        0.70       39.41      9.64 o 
   5   6  18      496.14      397.87     22.95 o 
   6   6  18       56.11       72.03      9.35 o 
   7   6  18       61.76      129.91     10.02 o 
   8   6  18      226.24      226.74     12.35 o 
   1   7  18       80.64       89.61      8.69 o 
   2   7  18      120.97      215.91     11.97 o 
   3   7  18      955.02      889.39     20.95 o 
   4   7  18      574.54      625.71     20.64 o 
   5   7  18       70.04       50.04     10.34 o 
   6   7  18       39.02       56.98      9.86 o 
   7   7  18      310.91      343.07     14.08 o 
   0   8  18     1269.32     1471.74     44.10 o 
   1   8  18      231.05      164.05     11.34 o 
   2   8  18        9.13       70.06      9.08 o 
   3   8  18      835.38      811.55     20.38 o 
   4   8  18       61.30       82.93     11.24 o 
   5   8  18       32.41       62.31     11.03 o 
   6   8  18        2.85       57.14      9.72 o 
   7   8  18        0.00       44.76      9.07 o 
   1   9  18      605.71      598.23     20.51 o 
   2   9  18        3.65        6.72      8.07 o 
   3   9  18       10.51       55.35      9.25 o 
   4   9  18      112.03       80.88     11.72 o 
   5   9  18        6.39       44.26     11.04 o 
   6   9  18       18.55       36.01      8.53 o 
   7   9  18       54.20       51.65     12.05 o 
   0  10  18        4.12      258.07     22.17 o 
   1  10  18      359.59      376.42     18.06 o 
   2  10  18       94.72      170.82     13.66 o 
   3  10  18      350.17      335.65     17.18 o 
   4  10  18        0.51       21.83     13.33 o 
   5  10  18      734.62      634.86     26.89 o 
   6  10  18      219.46      219.47     12.65 o 
   1  11  18       51.69       24.81     10.47 o 
   2  11  18        8.04       11.51     10.20 o 
   3  11  18       44.36       59.60     11.65 o 
   4  11  18      163.56      135.02     17.81 o 
   5  11  18       18.08        8.89     14.63 o 
   6  11  18      341.68      321.40     14.99 o 
   0  12  18      311.09      430.01     36.69 o 
   1  12  18      102.53       64.80     12.38 o 
   2  12  18      243.02      214.20     15.72 o 
   3  12  18      234.63      269.91     16.98 o 
   4  12  18        7.51       15.16      9.68 o 
   5  12  18      514.48      452.65     18.91 o 
   1  13  18        2.86       10.33     11.13 o 
   2  13  18       40.00       41.92     11.88 o 
   3  13  18       92.53       90.57     17.22 o 
   4  13  18      102.96      103.31     12.37 o 
   0  14  18      268.38      215.40     24.28 o 
   1  14  18        1.65       14.64     11.56 o 
   2  14  18       21.14       63.00     13.38 o 
   3  14  18       19.42       24.17     15.69 o 
   1   1  19     1311.34     1255.21     26.42 o 
   2   1  19       34.61      113.42      8.82 o 
   3   1  19       49.18       86.90      8.31 o 
   4   1  19     1103.99     1066.10     19.10 o 
   5   1  19      689.58      630.65     28.99 o 
   6   1  19       12.96       19.26     12.72 o 
   7   1  19      195.83      225.41     22.35 o 
   8   1  19       14.30       26.88      9.40 o 
   0   2  19       67.21       22.14      8.75 o 
   1   2  19       14.60       16.02      6.93 o 
   2   2  19      649.74      525.88     14.86 o 
   3   2  19     1337.83     1329.01     24.45 o 
   4   2  19       64.69       58.40      8.23 o 
   5   2  19      376.36      335.38     23.57 o 
   6   2  19      303.80      282.24     21.95 o 
   7   2  19      173.42      131.20     17.52 o 
   8   2  19      279.64      271.12     19.47 o 
   1   3  19     1728.93     1672.51     26.36 o 
   2   3  19     1360.41     1270.25     22.00 o 
   3   3  19      165.69      233.67     15.92 o 
   4   3  19      304.41      285.63     12.88 o 
   5   3  19       76.35      135.77     17.09 o 
   6   3  19       87.46       92.05     12.92 o 
   7   3  19      586.02      672.50     19.99 o 
   8   3  19       15.31       13.44      8.42 o 
   0   4  19      118.16       83.64     11.10 o 
   1   4  19      463.47      412.30     13.10 o 
   2   4  19       16.17       28.60      6.87 o 
   3   4  19     3830.72     3481.80     45.86 o 
   4   4  19        5.21       18.30      8.66 o 
   5   4  19      860.46      833.07     23.06 o 
   6   4  19       65.16      130.45     14.18 o 
   7   4  19        1.28       -2.45      8.24 o 
   8   4  19        3.53       -5.47      7.89 o 
   1   5  19        0.47       12.02      6.78 o 
   2   5  19      518.11      683.48     16.51 o 
   3   5  19       41.50       65.80      8.13 o 
   4   5  19      207.13      182.67     12.92 o 
   5   5  19      116.04      121.00     11.71 o 
   6   5  19        2.03       24.78     10.83 o 
   7   5  19        2.90       20.67      8.95 o 
   8   5  19       81.47       56.21      9.34 o 
   0   6  19      232.38     1054.96     29.45 o 
   1   6  19     2568.19     2430.36     35.32 o 
   2   6  19       93.06      110.15      9.04 o 
   3   6  19      202.06      164.41     11.12 o 
   4   6  19       32.00       23.65      9.33 o 
   5   6  19      284.91      309.84     16.46 o 
   6   6  19       49.86       73.65     12.71 o 
   7   6  19        4.75       21.94     13.18 o 
   1   7  19      103.65       70.12      8.52 o 
   2   7  19       44.06       51.36      8.64 o 
   3   7  19      460.10      440.20     16.18 o 
   4   7  19       25.20       45.52     10.35 o 
   5   7  19        6.54       15.05      9.56 o 
   6   7  19       26.58        6.72     10.89 o 
   7   7  19      112.33      118.76     10.33 o 
   0   8  19      380.21      652.89     24.78 o 
   1   8  19      650.32      656.68     18.87 o 
   2   8  19      637.82      550.70     17.62 o 
   3   8  19        3.48       17.87      8.27 o 
   4   8  19      160.07      110.87     12.45 o 
   5   8  19        9.14        9.95      9.83 o 
   6   8  19       72.64       75.28     10.45 o 
   7   8  19       21.30       38.18      9.93 o 
   1   9  19      452.55      416.84     18.55 o 
   2   9  19      102.12       83.84     10.01 o 
   3   9  19       20.78      122.08     11.65 o 
   4   9  19      340.10      432.00     19.56 o 
   5   9  19      221.21      219.69     15.52 o 
   6   9  19       11.42       14.21      9.35 o 
   0  10  19       22.19       38.65     14.55 o 
   1  10  19       54.12       25.50     10.38 o 
   2  10  19       77.69       72.68     11.44 o 
   3  10  19        4.77       24.71     10.14 o 
   4  10  19       25.77       55.34     13.99 o 
   5  10  19      115.46      160.81     17.43 o 
   6  10  19      113.95      107.18     22.11 o 
   1  11  19      160.19      165.03     14.42 o 
   2  11  19       10.68        9.23     10.29 o 
   3  11  19       96.82      139.57     13.88 o 
   4  11  19       11.67       28.68     13.81 o 
   5  11  19      140.93      168.62     18.45 o 
   0  12  19      117.76      197.62     22.13 o 
   1  12  19       23.34       20.12     11.23 o 
   2  12  19        3.99       58.25     12.12 o 
   3  12  19      209.56      223.61     19.95 o 
   4  12  19       14.77       17.53     14.50 o 
   1  13  19        0.05       12.15     10.87 o 
   2  13  19      142.36      192.94     16.38 o 
   3  13  19       56.79       66.69     16.32 o 
   0  14  19      600.36      621.95     34.68 o 
   1  14  19        1.53       22.18     11.92 o 
   0   0  20      427.26      333.21     30.93 o 
   1   0  20       15.80       12.11     14.62 o 
   2   0  20        6.12        3.64     10.82 o 
   3   0  20        0.54       -0.03      8.88 o 
   4   0  20      885.75      935.28     26.05 o 
   5   0  20        0.23       12.73     17.89 o 
   6   0  20       50.39       52.76     20.36 o 
   7   0  20      385.05      378.71     36.55 o 
   8   0  20      411.21      423.18     25.02 o 
   1   1  20      120.15      155.86     10.11 o 
   2   1  20      166.08      127.77      9.70 o 
   3   1  20      199.08      211.08     11.09 o 
   4   1  20      629.22      733.25     16.27 o 
   5   1  20      692.76      804.48     32.56 o 
   6   1  20      119.32      155.34     18.38 o 
   7   1  20        3.11        1.33     13.14 o 
   8   1  20        0.58       -8.47     10.41 o 
   0   2  20      209.97      277.72     16.23 o 
   1   2  20      138.34      196.24     12.02 o 
   2   2  20      941.66      877.17     19.92 o 
   3   2  20     1686.67     1829.75     30.82 o 
   4   2  20       22.63      109.93      8.46 o 
   5   2  20      105.02       64.82     14.82 o 
   6   2  20      394.77      387.87     25.30 o 
   7   2  20       74.40       85.50     16.17 o 
   8   2  20      161.09      143.33     12.14 o 
   1   3  20       60.30       69.09      7.87 o 
   2   3  20       59.23       39.52      7.40 o 
   3   3  20      682.00      636.68     16.02 o 
   4   3  20      163.25      206.19     11.63 o 
   5   3  20      854.73      868.12     28.05 o 
   6   3  20       17.47       17.81     10.57 o 
   7   3  20        0.77       12.72     10.80 o 
   8   3  20       27.00       41.43     13.40 o 
   0   4  20       18.23      109.73     13.90 o 
   1   4  20        0.00       36.67      7.37 o 
   2   4  20       75.80      139.54      9.35 o 
   3   4  20      205.63      174.98     10.06 o 
   4   4  20      152.51      120.70     11.84 o 
   5   4  20        6.66       27.45     11.16 o 
   6   4  20       35.81       78.79     13.06 o 
   7   4  20        0.03       34.02     12.03 o 
   1   5  20        7.23       49.31      8.00 o 
   2   5  20      668.23      622.54     16.24 o 
   3   5  20        5.62       14.40      7.15 o 
   4   5  20     1112.83     1025.18     25.71 o 
   5   5  20       18.18       32.83      9.69 o 
   6   5  20      416.95      413.06     21.07 o 
   7   5  20       21.33       47.52     12.62 o 
   0   6  20       72.37       94.64     12.78 o 
   1   6  20        7.43       72.58      8.72 o 
   2   6  20       39.82       64.94      8.49 o 
   3   6  20       86.17      104.01      9.93 o 
   4   6  20     1089.27     1040.02     26.31 o 
   5   6  20       18.22       29.17      9.85 o 
   6   6  20       17.65       20.29     11.38 o 
   7   6  20      207.37      175.37     13.58 o 
   1   7  20        6.81       78.71      9.22 o 
   2   7  20      613.95      620.79     18.57 o 
   3   7  20        0.10       16.20      8.26 o 
   4   7  20        1.59       35.86     12.67 o 
   5   7  20      197.64      201.27     14.50 o 
   6   7  20        2.99        8.32     11.42 o 
   7   7  20       13.15       -6.82      9.12 o 
   0   8  20       43.46       30.44     13.42 o 
   1   8  20        0.12        5.19      9.21 o 
   2   8  20        6.12       26.26      8.85 o 
   3   8  20      714.11      628.76     18.99 o 
   4   8  20        0.00       32.36     10.71 o 
   5   8  20      296.72      233.41     15.77 o 
   6   8  20       29.05       34.08     12.97 o 
   1   9  20       71.56      101.18     12.43 o 
   2   9  20       54.23       60.42      9.94 o 
   3   9  20        7.09        6.91      8.50 o 
   4   9  20      502.68      552.60     22.73 o 
   5   9  20       23.15       26.58     11.20 o 
   6   9  20        1.22       15.59     12.50 o 
   0  10  20      301.63      277.62     42.21 o 
   1  10  20       43.76       53.61     11.34 o 
   2  10  20       20.92       29.89     10.80 o 
   3  10  20       21.58       31.98     10.83 o 
   4  10  20       60.36       78.41     17.82 o 
   5  10  20      100.21      120.24     14.16 o 
   1  11  20       85.14       48.87     11.49 o 
   2  11  20       80.54       81.15     12.95 o 
   3  11  20       31.04       39.93     14.16 o 
   4  11  20        1.08       21.01     13.68 o 
   0  12  20       99.19       96.68     18.78 o 
   1  12  20      200.44      175.21     15.86 o 
   2  12  20       91.56       56.56     12.39 o 
   3  12  20        9.62       62.50     15.70 o 
   1  13  20      432.75      407.81     21.00 o 
   2  13  20      272.53      283.61     18.78 o 
   1   1  21        0.07       22.19      7.79 o 
   2   1  21      976.79      878.45     20.28 o 
   3   1  21       91.95      109.96      8.87 o 
   4   1  21     2432.72     2460.36     34.80 o 
   5   1  21      102.09      111.28     17.40 o 
   6   1  21      113.69      158.54     19.29 o 
   7   1  21       56.54       83.66     17.04 o 
   0   2  21     1096.98     1078.19     29.47 o 
   1   2  21       17.09       23.89      7.31 o 
   2   2  21      306.52      321.15     13.77 o 
   3   2  21      618.84      760.85     18.99 o 
   4   2  21       57.20       58.34     10.41 o 
   5   2  21      559.90      505.71     28.01 o 
   6   2  21      867.36      980.51     49.50 o 
   7   2  21      457.69      418.29     32.70 o 
   1   3  21        0.09       -1.99      6.97 o 
   2   3  21       91.39      116.54      9.26 o 
   3   3  21        1.32       71.45      8.27 o 
   4   3  21      235.63      326.83     14.37 o 
   5   3  21      289.86      270.14     18.32 o 
   6   3  21       38.16       60.67     15.12 o 
   7   3  21        8.92       15.32     11.63 o 
   0   4  21      258.87      267.28     17.63 o 
   1   4  21       44.63       86.97      8.96 o 
   2   4  21       34.72       54.12      8.52 o 
   3   4  21       21.92       12.16      7.33 o 
   4   4  21      280.39      296.52     16.78 o 
   5   4  21       32.97      103.68     14.05 o 
   6   4  21      109.21      248.24     18.46 o 
   7   4  21      114.35      114.21     20.26 o 
   1   5  21      120.41      163.65     10.54 o 
   2   5  21      381.70      378.44     14.10 o 
   3   5  21      226.04      220.77     11.33 o 
   4   5  21      161.21      215.80     14.03 o 
   5   5  21      216.57      163.25     15.57 o 
   6   5  21      114.39      124.17     14.90 o 
   7   5  21       43.86       52.02     13.17 o 
   0   6  21      192.07      233.58     16.85 o 
   1   6  21      249.51      324.34     13.70 o 
   2   6  21      701.01      758.71     18.48 o 
   3   6  21      168.98      196.68     11.99 o 
   4   6  21       40.23       18.72      9.77 o 
   5   6  21      188.41      169.22     13.71 o 
   6   6  21      378.28      444.52     22.51 o 
   1   7  21      889.12      835.68     19.57 o 
   2   7  21     1035.99      878.63     27.28 o 
   3   7  21      165.33      128.09     11.15 o 
   4   7  21      291.31      308.02     23.87 o 
   5   7  21       48.22       44.48     11.10 o 
   6   7  21       44.96       78.13     13.99 o 
   0   8  21        3.57       16.33     14.34 o 
   1   8  21       29.29       35.34      9.32 o 
   2   8  21      311.87      262.97     13.94 o 
   3   8  21      339.26      342.27     23.86 o 
   4   8  21        0.04       66.68     12.04 o 
   5   8  21       21.21       20.27     10.93 o 
   6   8  21        2.57       53.02     14.08 o 
   1   9  21      625.76      637.90     22.20 o 
   2   9  21      301.22      318.12     15.40 o 
   3   9  21        0.41       29.98      9.48 o 
   4   9  21      139.61      185.64     15.26 o 
   5   9  21      147.57      123.90     13.87 o 
   0  10  21        5.90       61.78     16.01 o 
   1  10  21      108.53       91.26     13.01 o 
   2  10  21       19.28       17.79     10.38 o 
   3  10  21      170.67      131.16     16.56 o 
   4  10  21       50.53       44.92     14.32 o 
   1  11  21      136.13      176.28     15.54 o 
   2  11  21      139.52      215.70     16.23 o 
   3  11  21      162.43      127.95     17.37 o 
   4  11  21       18.81       33.01     14.80 o 
   0  12  21      154.37      162.45     38.46 o 
   1  12  21        3.75        9.14     10.84 o 
   2  12  21       49.57       37.57     14.09 o 
   0   0  22      125.87      440.32     36.41 o 
   1   0  22      598.01      616.86     28.95 o 
   2   0  22     1236.29     1129.39     30.22 o 
   3   0  22      275.89      273.13     16.75 o 
   4   0  22        0.40       32.42     10.10 o 
   5   0  22      153.64      314.02     33.88 o 
   6   0  22     1370.38     1299.82     63.12 o 
   7   0  22       66.26       38.48     22.69 o 
   1   1  22      418.66      412.10     15.55 o 
   2   1  22       22.46       34.79      8.50 o 
   3   1  22       63.14       79.63      8.36 o 
   4   1  22      240.18      342.78     21.56 o 
   5   1  22      149.96      156.71     18.99 o 
   6   1  22        3.79       45.33     19.32 o 
   7   1  22       18.98       22.88     15.58 o 
   0   2  22       58.87       90.67     13.03 o 
   1   2  22      340.76      358.61     13.83 o 
   2   2  22      198.35      281.35     13.62 o 
   3   2  22       98.97      157.13     10.78 o 
   4   2  22       18.33       25.82      9.39 o 
   5   2  22      122.71      129.09     18.12 o 
   6   2  22      367.40      348.22     26.46 o 
   7   2  22       80.86       92.70     18.68 o 
   1   3  22     1015.69      958.62     20.34 o 
   2   3  22       13.79       47.03      8.13 o 
   3   3  22       67.74      106.45      9.12 o 
   4   3  22       28.36       48.90      9.00 o 
   5   3  22       26.86       29.57     11.84 o 
   6   3  22        8.21       17.54     11.57 o 
   7   3  22      408.59      412.43     25.03 o 
   0   4  22      934.43      886.44     28.04 o 
   1   4  22       65.33       71.83      8.94 o 
   2   4  22      249.45      225.17     11.45 o 
   3   4  22      249.94      263.46     12.16 o 
   4   4  22       89.38       85.63     12.62 o 
   5   4  22      310.27      285.87     19.48 o 
   6   4  22        0.18       25.54     11.93 o 
   1   5  22       59.33       55.54      8.76 o 
   2   5  22      170.85      226.62     11.84 o 
   3   5  22       15.49       39.11      8.21 o 
   4   5  22      130.83      133.85     12.62 o 
   5   5  22       60.86       54.88     12.71 o 
   6   5  22        3.72       33.14     12.47 o 
   0   6  22      169.86      130.38     17.39 o 
   1   6  22        4.94       31.61      8.45 o 
   2   6  22      129.74      120.17     10.19 o 
   3   6  22      164.37      135.98     11.44 o 
   4   6  22      293.05      261.20     15.81 o 
   5   6  22      134.40      112.10     15.74 o 
   6   6  22       16.86       32.60     12.78 o 
   1   7  22       51.15       43.26      8.73 o 
   2   7  22       15.89       22.82      8.86 o 
   3   7  22        7.03       14.01      8.57 o 
   4   7  22      468.44      505.73     22.56 o 
   5   7  22        0.17       18.85     17.36 o 
   0   8  22      498.71      506.36     25.07 o 
   1   8  22       16.36       45.14      9.86 o 
   2   8  22       43.77       45.16      9.78 o 
   3   8  22        4.46        1.81     10.20 o 
   4   8  22        7.74        9.23     10.55 o 
   5   8  22       87.34       95.03     13.06 o 
   1   9  22       46.58       54.15     11.47 o 
   2   9  22        8.20        4.37      9.26 o 
   3   9  22        3.35       35.39     11.68 o 
   4   9  22       11.34       27.17     11.24 o 
   0  10  22       15.47       25.61     34.08 o 
   1  10  22        0.86       26.52     12.58 o 
   2  10  22      145.95      169.40     15.10 o 
   3  10  22      404.29      431.18     24.23 o 
   4  10  22       55.34       48.14     17.48 o 
   1  11  22        6.30       32.50     11.24 o 
   2  11  22       47.81       30.84     14.07 o 
   1   1  23      100.68      166.74     11.88 o 
   2   1  23     1202.85     1260.14     25.97 o 
   3   1  23        8.32       23.54      7.48 o 
   4   1  23      318.56      389.75     16.75 o 
   5   1  23      231.26      248.23     23.05 o 
   6   1  23      131.04      148.72     20.32 o 
   0   2  23      496.41      480.61     26.35 o 
   1   2  23        2.22        6.92      7.78 o 
   2   2  23        4.45       17.09      7.92 o 
   3   2  23      260.26      239.57     12.89 o 
   4   2  23      426.76      439.69     18.32 o 
   5   2  23       36.11       65.78     16.88 o 
   6   2  23        0.07       28.55     15.51 o 
   1   3  23      542.48      717.95     20.72 o 
   2   3  23        3.41       42.18      8.29 o 
   3   3  23       85.89       68.35      8.75 o 
   4   3  23      258.88      313.71     28.02 o 
   5   3  23      114.21      111.40     15.00 o 
   6   3  23       75.06       77.64     19.46 o 
   0   4  23     3195.81     3012.91     60.63 o 
   1   4  23      227.38      344.58     14.08 o 
   2   4  23      105.45       79.01      9.14 o 
   3   4  23        4.05       69.55      9.08 o 
   4   4  23        0.64       98.06     12.22 o 
   5   4  23      128.83      150.42     16.38 o 
   6   4  23       49.43       85.33     14.87 o 
   1   5  23       34.39       60.61      9.19 o 
   2   5  23        4.48       21.69      8.18 o 
   3   5  23      931.27      859.52     19.94 o 
   4   5  23       19.64       59.23     11.04 o 
   5   5  23      180.86      220.34     17.94 o 
   0   6  23      252.20      290.24     21.79 o 
   1   6  23      855.45      824.33     22.90 o 
   2   6  23      141.73      162.32     11.29 o 
   3   6  23        3.60       35.47      9.27 o 
   4   6  23       40.10       49.28     11.33 o 
   5   6  23       22.91       99.00     15.07 o 
   1   7  23      263.49      218.09     12.63 o 
   2   7  23       65.84       48.55      9.85 o 
   3   7  23       14.06       29.63     10.69 o 
   4   7  23      130.14      160.97     14.16 o 
   5   7  23        2.16       97.83     15.22 o 
   0   8  23      302.95      360.91     21.86 o 
   1   8  23      265.40      272.74     14.98 o 
   2   8  23       11.23       37.96      9.58 o 
   3   8  23        0.07       13.42     10.66 o 
   4   8  23       14.02        4.91     10.88 o 
   1   9  23       31.31       19.30     13.56 o 
   2   9  23       30.71       37.77      9.98 o 
   3   9  23       41.18       47.32     12.28 o 
   0  10  23        2.41       62.04     61.78 o 
   1  10  23       35.97       32.57     11.51 o 
   2  10  23        0.02       17.56     10.94 o 
   0   0  24        0.35       31.71     21.42 o 
   1   0  24       18.23       49.86     26.23 o 
   2   0  24       41.55      308.27     19.56 o 
   3   0  24      402.96      448.57     21.10 o 
   4   0  24       94.69      132.43     27.04 o 
   5   0  24       49.52      105.44     26.75 o 
   6   0  24       23.91       56.25     24.49 o 
   1   1  24        7.29        6.62      8.60 o 
   2   1  24      493.03      511.66     17.87 o 
   3   1  24      306.43      280.34     12.61 o 
   4   1  24       98.00      112.90     18.14 o 
   5   1  24      109.00      101.36     21.40 o 
   6   1  24      140.60      119.08     19.98 o 
   0   2  24        1.04       43.46     12.20 o 
   1   2  24      396.15      403.26     15.28 o 
   2   2  24       15.03       43.20      8.66 o 
   3   2  24      216.55      202.40     11.48 o 
   4   2  24        7.61       34.92     11.89 o 
   5   2  24        0.03        3.82     14.27 o 
   1   3  24       87.63       89.18      9.80 o 
   2   3  24       91.72      101.52      9.91 o 
   3   3  24       90.29       77.62      9.33 o 
   4   3  24      186.57      134.78     11.46 o 
   5   3  24       58.06      125.26     15.80 o 
   0   4  24      113.87      334.71     20.55 o 
   1   4  24        8.21       14.37      8.12 o 
   2   4  24      470.12      423.06     15.32 o 
   3   4  24       82.54      119.74     10.35 o 
   4   4  24       45.78       55.92     11.15 o 
   5   4  24      198.00      200.08     17.89 o 
   1   5  24      272.74      266.03     13.27 o 
   2   5  24       49.37       45.30      9.35 o 
   3   5  24        1.97       12.41      8.22 o 
   4   5  24        5.76       47.41     11.05 o 
   5   5  24        1.38       20.83     17.79 o 
   0   6  24       29.24        6.62     11.50 o 
   1   6  24      110.12      103.14     10.27 o 
   2   6  24       14.64       12.43      8.47 o 
   3   6  24        2.54       21.03     10.71 o 
   4   6  24       24.59       21.55     10.73 o 
   1   7  24      152.17      141.06     14.87 o 
   2   7  24       55.25      102.36     11.57 o 
   3   7  24       33.25       36.75     11.32 o 
   4   7  24       51.84      108.93     13.44 o 
   0   8  24      935.38      863.02     30.27 o 
   1   8  24      203.88      188.19     13.78 o 
   2   8  24      176.80      173.93     13.38 o 
   3   8  24      165.78      207.93     15.80 o 
   1   9  24        3.56        8.97     10.58 o 
   2   9  24       86.98      124.10     13.94 o 
   1   1  25      402.45      492.27     18.09 o 
   2   1  25      209.37      196.22     11.71 o 
   3   1  25       54.52      121.05     10.16 o 
   4   1  25      191.81      139.03     19.77 o 
   5   1  25       50.40       56.67     18.91 o 
   0   2  25       25.25      280.47     33.06 o 
   1   2  25      360.86      433.96     15.79 o 
   2   2  25      536.10      558.85     17.99 o 
   3   2  25      162.80      184.10     10.46 o 
   4   2  25       11.88       40.94     12.96 o 
   5   2  25       74.39       71.10     14.55 o 
   1   3  25      210.01      259.87     15.15 o 
   2   3  25      231.94      227.77     12.66 o 
   3   3  25      184.55      238.25     12.63 o 
   4   3  25        0.30       32.27     12.63 o 
   0   4  25       54.87       95.01     14.54 o 
   1   4  25       30.76       70.02      9.67 o 
   2   4  25        4.16       94.82     10.00 o 
   3   4  25      583.28      645.30     17.89 o 
   4   4  25      117.96      113.48     12.82 o 
   1   5  25      122.12      111.11     10.75 o 
   2   5  25        0.36        6.33      8.15 o 
   3   5  25       21.97       28.43     10.38 o 
   4   5  25       87.49       95.35     12.70 o 
   0   6  25        3.01       34.65     12.74 o 
   1   6  25       75.77      113.69     10.85 o 
   2   6  25       79.02       56.02      9.50 o 
   3   6  25      314.27      374.41     19.13 o 
   1   7  25       69.47       60.39      9.73 o 
   2   7  25        2.16       10.62      9.50 o 
   3   7  25        8.73       45.17     11.80 o 
   0   8  25      396.05      405.71     23.70 o 
   1   8  25       32.81       88.91     11.55 o 
   2   8  25       12.79       34.55     10.41 o 
   0   0  26      265.38      249.79     32.74 o 
   1   0  26       52.23      160.88     16.63 o 
   2   0  26      691.10      655.24     25.90 o 
   3   0  26      188.35      179.09     15.99 o 
   4   0  26       27.40       48.21     24.46 o 
   1   1  26      132.67      146.82     11.62 o 
   2   1  26      153.10      151.44     11.34 o 
   3   1  26        0.03       58.54      9.02 o 
   4   1  26      319.13      284.18     25.76 o 
   0   2  26      132.57      212.60     17.93 o 
   1   2  26        3.48       35.98     10.10 o 
   2   2  26        0.10        5.48      8.20 o 
   3   2  26       70.54      100.77      9.17 o 
   4   2  26        8.24       33.53     13.00 o 
   1   3  26        2.74       36.91      8.94 o 
   2   3  26       99.32       83.59     12.29 o 
   3   3  26       22.63       58.14     10.51 o 
   0   4  26       84.27       98.51     16.72 o 
   1   4  26       17.46       18.86      9.04 o 
   2   4  26       88.75      117.05     11.02 o 
   3   4  26        2.20       21.41      9.72 o 
   1   5  26       57.99       63.23      9.95 o 
   2   5  26      247.97      234.55     13.36 o 
   3   5  26      144.29      151.32     13.03 o 
   0   6  26        0.04       15.02     13.11 o 
   1   6  26       62.45       21.80      9.28 o 
   2   6  26        7.28       38.95      9.67 o 
   1   1  27      701.19      818.45     20.92 o 
   2   1  27      354.98      366.62     16.35 o 
   3   1  27       35.73       44.50      9.13 o 
   0   2  27      164.52      243.43     19.80 o 
   1   2  27        0.27       41.02      9.63 o 
   2   2  27      180.42      160.79     12.05 o 
   1   3  27       88.68       76.28     10.21 o 
   2   3  27       68.40      122.97     11.23 o 
   0   4  27      242.98      268.80     20.08 o 
   1   4  27       15.21       15.71      9.00 o 
                                                 
